# Supplementary material for: Childhood development of brain white matter myelin: a longitudinal T1w/T2w-ratio study
Source: Brain Struct Funct. 2023 Nov 20;229(1):151–9. doi: 10.1007/s00429-023-02718-8 (PMC10827845; doi:10.1007/s00429-023-02718-8)
Supplement: Supplementary file 1 — Supplementary file1 (XLSX 135 KB) [file 429_2023_2718_MOESM1_ESM.xlsx]

## Sheet: Info
	Article Title: Childhood Development of Brain White Matter Myelin: A Longitudinal T1w/T2w-ratio Study
	Document: Supplementary Material 1
	Journal Name: Brain Structure and Function
	Authors: Dipnall, Lillian M.1; Yang, Joseph YM4,5,6; Chen, Jian5; Fuelscher, Ian1; Craig, Jeffrey M3,5,6; Silk, Timothy J. 1,5
	Affiliations:
	1Deakin University, Geelong, Australia, School of Psychology and Centre for Social and Early Emotional Development (SEED)
	3Deakin University, Geelong, Australia, School of Medicine and the Institute for Mental and Physical Health and Clinical Translation (IMPACT)
	4Neuroscience Advanced Clinical Imaging Service (NACIS), Royal Children’s Hospital, Department of Neurosurgery, Melbourne, VIC, Australia
	5Murdoch Children’s Research Institute, Melbourne, VIC, Australia
	6Department of Paediatrics, University of Melbourne, Melbourne, VIC, Australia
	Corresponding author: Lillian M. Dipnall; ldipnall@deakin.edu.au

## Sheet: S1. Model 1
Supplementary Table S1. Results of Regression Analyses
	Tract	Predictors	Estimates	CI	p
	AF Left	(Intercept)	3.08	3.01-3.16	<0.001
		age c [1st degree]	2.37	1.26-3.49	<0.001
		age c [2nd degree]	2.29	1.18-3.41	<0.001
		Random Effects
		σ2	0.31
		τ00 id	0
		ICC	0
		N id	138
		Observations	209
		Marginal R2 / Conditional R2	0.143 / 0.143
	AF Right	(Intercept)	3.12	3.04-3.20	<0.001
		age c [1st degree]	2.36	1.22-3.50	<0.001
		age c [2nd degree]	2.1	0.95-3.24	0.001
		Random Effects
		σ2	0.32
		τ00 id	0.01
		ICC	0.03
		N id	138
		Observations	209
		Marginal R2 / Conditional R2	0.127 / 0.150
	ATR Left	(Intercept)	3.21	3.12-3.29	<0.001
		age c [1st degree]	2.17	0.97-3.36	0.001
		age c [2nd degree]	2	0.80-3.19	0.002
		Random Effects
		σ2	0.34
		τ00 id	0.02
		ICC	0.06
		N id	138
		Observations	209
		Marginal R2/ Conditional R2	0.103 / 0.158
	ATR Right	(Intercept)	3.09	3.01-3.18	<0.001
		age c [1st degree]	2.39	1.20-3.58	<0.001
		age c [2nd degree]	1.87	0.68-3.05	0.003
		Random Effects
		σ2	0.34
		τ00 id	0.02
		ICC	0.04
		N id	138
		Observations	209
		Marginal R2/ Conditional R2	0.110 / 0.149
	CA	(Intercept)	2.91	2.84-2.99	<0.001
		age c [1st degree]	2.68	1.66-3.71	<0.001
		age c [2nd degree]	2.08	1.05-3.11	<0.001
		Random Effects
		σ2	0.26
		τ00 id	0.01
		ICC	0.03
		N id	138
		Observations	209
		Marginal R2/ Conditional R2	0.172 / 0.196
	CC 1	(Intercept)	3.83	3.68-3.97	<0.001
		age c [1st degree]	2.2	0.08-4.31	0.043
		age c [2nd degree]	1.68	-0.43-3.80	0.12
		Random Effects
		σ2	1.09
		τ00 id	0.04
		ICC	0.04
		N id	138
		Observations	209
		Marginal R2/ Conditional R2	0.032 / 0.067
		(Intercept)	3.52	3.42-3.63	<0.001
		age c [1st degree]	2.27	0.75-3.79	0.004
		age c [2nd degree]	2.01	0.49-3.54	0.011
		Random Effects
		σ2	0.56
		τ00 id	0.03
		ICC	0.05
		N id	138
		Observations	209
		Marginal R2/ Conditional R2	0.070 / 0.118
		(Intercept)	3.27	3.17-3.36	<0.001
		age c [1st degree]	2	0.61-3.39	0.006
		age c [2nd degree]	1.94	0.55-3.33	0.007
		Random Effects
		σ2	0.47
		τ00 id	0.02
		ICC	0.05
		N id	138
		Observations	209
		Marginal R2/ Conditional R2	0.071 / 0.114
	CC 4	(Intercept)	3.06	2.99-3.14	<0.001
		age c [1st degree]	2.28	1.16-3.39	<0.001
		age c [2nd degree]	2.25	1.13-3.36	<0.001
		Random Effects
		σ2	0.31
		τ00 id	0
		ICC	0.02
		N id	138
		Observations	209
		Marginal R2/ Conditional R2	0.136 / 0.150
	CC 5	(Intercept)	3.01	2.94-3.09	<0.001
		age c [1st degree]	2.23	1.15-3.31	<0.001
		age c [2nd degree]	2.22	1.14-3.30	<0.001
		Random Effects
		σ2	0.29
		τ00 id	0
		ICC	0.02
		N id	138
		Observations	209
		Marginal R2/ Conditional R2	0.140 / 0.154
	CC 6	(Intercept)	3.04	2.97-3.12	<0.001
		age c [1st degree]	2.15	1.05-3.24	<0.001
		age c [2nd degree]	2.27	1.17-3.36	<0.001
		Random Effects
		σ2	0.3
		τ00 id	0
		ICC	0
		N id	138
		Observations	209
		Marginal R2/ Conditional R2	0.135 / 0.135
	CC 7	(Intercept)	2.86	2.79-2.93	<0.001
		age c [1st degree]	2.12	1.13-3.11	<0.001
		age c [2nd degree]	2.19	1.20-3.18	<0.001
		Random Effects
		σ2	0.24
		τ00 id	0
		ICC	0.01
		N id	138
		Observations	209
		Marginal R2/ Conditional R2	0.154 / 0.163
	CG Left	(Intercept)	3.25	3.17-3.34	<0.001
		age c [1st degree]	2.07	0.85-3.29	0.001
		age c [2nd degree]	2.01	0.79-3.23	0.002
		Random Effects
		σ2	0.36
		τ00 id	0.02
		ICC	0.06
		N id	138
		Observations	209
		Marginal R2/ Conditional R2	0.095 / 0.153
	CG Right	(Intercept)	3.26	3.18-3.35	<0.001
		age c [1st degree]	2.32	1.10-3.53	<0.001
		age c [2nd degree]	2.04	0.82-3.26	0.001
		Random Effects
		σ2	0.36
		τ00 id	0.02
		ICC	0.06
		N id	138
		Observations	209
		Marginal R2/ Conditional R2	0.109 / 0.158
	CST Left	(Intercept)	3.07	2.99-3.15	<0.001
		age c [1st degree]	1.6	0.48-2.72	0.006
		age c [2nd degree]	2.06	0.94-3.18	0.001
		Random Effects
		σ2	0.31
		τ00 id	0
		ICC	0
		N id	138
		Observations	209
		Marginal R2/ Conditional R2	0.094 / 0.094
	CST Right	(Intercept)	3.07	2.99-3.15	<0.001
		age c [1st degree]	1.68	0.56-2.81	0.004
		age c [2nd degree]	2.04	0.91-3.17	0.001
		Random Effects
		σ2	0.32
		τ00 id	0
		ICC	0
		N id	138
		Observations	209
		Marginal R2/ Conditional R2	0.095 / 0.096
	FPT Left	(Intercept)	3.31	3.22-3.39	<0.001
		age c [1st degree]	1.6	0.38-2.83	0.012
		age c [2nd degree]	1.98	0.75-3.20	0.002
		Random Effects
		σ2	0.37
		τ00 id	0.01
		ICC	0.03
		N id	138
		Observations	209
		Marginal R2/ Conditional R2	0.076 / 0.104
	FPT Right	(Intercept)	3.26	3.18-3.35	<0.001
		age c [1st degree]	1.82	0.57-3.08	0.005
		age c [2nd degree]	1.8	0.55-3.06	0.006
		Random Effects
		σ2	0.38
		τ00 id	0.01
		ICC	0.04
		N id	138
		Observations	209
		Marginal R2/ Conditional R2	0.073 / 0.107
	FX Left	(Intercept)	2.44	2.36-2.52	<0.001
		age c [1st degree]	1.93	0.83-3.02	0.001
		age c [2nd degree]	1.57	0.48-2.67	0.006
		Random Effects
		σ2	0.29
		τ00 id	0.01
		ICC	0.02
		N id	138
		Observations	209
		Marginal R2/ Conditional R2	0.090 / 0.111
	FX Right	(Intercept)	2.4	2.33-2.47	<0.001
		age c [1st degree]	2.03	0.98-3.09	<0.001
		age c [2nd degree]	1.44	0.38-2.49	0.009
		Random Effects
		σ2	0.27
		τ00 id	0.01
		ICC	0.05
		N id	138
		Observations	209
		Marginal R2/ Conditional R2	0.095 / 0.141
	ICP Left	(Intercept)	2.89	2.81-2.96	<0.001
		age c [1st degree]	1.89	0.78-3.01	0.001
		age c [2nd degree]	1.91	0.79-3.02	0.001
		Random Effects
		σ2	0.31
		τ00 id	0
		ICC	0
		N id	138
		Observations	209
		Marginal R2/ Conditional R2	0.099 / 0.099
	ICP Right	(Intercept)	2.93	2.84-3.03	<0.001
		age c [1st degree]	1.89	0.52-3.27	0.008
		age c [2nd degree]	1.52	0.15-2.90	0.032
		Random Effects
		σ2	0.47
		τ00 id	0.01
		ICC	0.02
		N id	138
		Observations	209
		Marginal R2/ Conditional R2	0.056 / 0.073
	IFO Left	(Intercept)	3.14	3.05-3.23	<0.001
		age c [1st degree]	2.4	1.16-3.64	<0.001
		age c [2nd degree]	2.05	0.82-3.29	0.002
		Random Effects
		σ2	0.37
		τ00 id	0.02
		ICC	0.04
		N id	138
		Observations	209
		Marginal R2/ Conditional R2	0.110 / 0.146
	IFO Right	(Intercept)	3.11	3.03-3.19	<0.001
		age c [1st degree]	2.25	1.14-3.36	<0.001
		age c [2nd degree]	1.99	0.87-3.10	0.001
		Random Effects
		σ2	0.31
		τ00 id	0
		ICC	0
		N id	138
		Observations	209
		Marginal R2/ Conditional R2	0.122 / 0.122
	ILF Left	(Intercept)	3.08	3.01-3.16	<0.001
		age c [1st degree]	2.35	1.27-3.42	<0.001
		age c [2nd degree]	2.21	1.14-3.29	<0.001
		Random Effects
		σ2	0.29
		τ00 id	0
		ICC	0
		N id	138
		Observations	209
		Marginal R2/ Conditional R2	0.148 / 0.148
	ILF Right	(Intercept)	3.11	3.04-3.19	<0.001
		age c [1st degree]	2.34	1.26-3.42	<0.001
		age c [2nd degree]	2.12	1.04-3.20	<0.001
		Random Effects
		σ2	0.3
		τ00 id	0
		ICC	0
		N id	138
		Observations	209
		Marginal R2/ Conditional R2	0.140 / 0.140
	MCP	(Intercept)	3.02	2.94-3.09	<0.001
		age c [1st degree]	1.24	0.14-2.34	0.029
		age c [2nd degree]	1.75	0.65-2.85	0.002
		Random Effects
		σ2	0.3
		τ00 id	0
		ICC	0
		N id	138
		Observations	209
		Marginal R2/ Conditional R2	0.067 / 0.067
	MLF Left	(Intercept)	3	2.93-3.08	<0.001
		age c [1st degree]	2.29	1.21-3.37	<0.001
		age c [2nd degree]	2.24	1.16-3.32	<0.001
		Random Effects
		σ2	0.29
		τ00 id	0
		ICC	0
		N id	138
		Observations	209
		Marginal R2/ Conditional R2	0.144 / 0.144
	MLF Right	(Intercept)	3.03	2.95-3.10	<0.001
		age c [1st degree]	2.29	1.21-3.38	<0.001
		age c [2nd degree]	2.1	1.02-3.19	<0.001
		Random Effects
		σ2	0.3
		τ00 id	0
		ICC	0
		N id	138
		Observations	209
		Marginal R2/ Conditional R2	0.136 / 0.136
	OR Left	(Intercept)	2.92	2.85-2.99	<0.001
		age c [1st degree]	2.27	1.25-3.29	<0.001
		age c [2nd degree]	2.1	1.08-3.12	<0.001
		Random Effects
		σ2	0.26
		τ00 id	0
		ICC	0
		N id	138
		Observations	209
		Marginal R2/ Conditional R2	0.150 / 0.150
	OR Right	(Intercept)	2.91	2.84-2.98	<0.001
		age c [1st degree]	2.28	1.29-3.28	<0.001
		age c [2nd degree]	2.12	1.12-3.11	<0.001
		Random Effects
		σ2	0.25
		τ00 id	0
		ICC	0
		N id	138
		Observations	209
		Marginal R2/ Conditional R2	0.158 / 0.158
	POPT Left	(Intercept)	2.98	2.90-3.05	<0.001
		age c [1st degree]	1.79	0.71-2.86	0.002
		age c [2nd degree]	2.06	0.99-3.13	<0.001
		Random Effects
		σ2	0.29
		τ00 id	0
		ICC	0
		N id	138
		Observations	209
		Marginal R2/ Conditional R2	0.110 / 0.110
	POPT Right	(Intercept)	3.03	2.96-3.11	<0.001
		age c [1st degree]	1.81	0.72-2.90	0.002
		age c [2nd degree]	2	0.91-3.09	0.001
		Random Effects
		σ2	0.3
		τ00 id	0
		ICC	0
		N id	138
		Observations	209
		Marginal R2/ Conditional R2	0.105 / 0.105
	SCP Left	(Intercept)	2.92	2.84-2.99	<0.001
		age c [1st degree]	1.85	0.80-2.90	0.001
		age c [2nd degree]	1.89	0.84-2.93	0.001
		Random Effects
		σ2	0.27
		τ00 id	0
		ICC	0
		N id	138
		Observations	209
		Marginal R2/ Conditional R2	0.109 / 0.109
	SCP Right	(Intercept)	2.94	2.87-3.01	<0.001
		age c [1st degree]	1.65	0.61-2.69	0.002
		age c [2nd degree]	1.84	0.81-2.88	0.001
		Random Effects
		σ2	0.27
		τ00 id	0
		ICC	0
		N id	138
		Observations	209
		Marginal R2/ Conditional R2	0.098 / 0.098
	SLF I Left	(Intercept)	3.04	2.96-3.11	<0.001
		age c [1st degree]	2.26	1.16-3.36	<0.001
		age c [2nd degree]	2.25	1.15-3.35	<0.001
		Random Effects
		σ2	0.3
		τ00 id	0
		ICC	0
		N id	138
		Observations	209
		Marginal R2/ Conditional R2	0.138 / 0.138
	SLF I Right	(Intercept)	3.04	2.97-3.12	<0.001
		age c [1st degree]	2.46	1.35-3.57	<0.001
		age c [2nd degree]	2.18	1.07-3.30	<0.001
		Random Effects
		σ2	0.31
		τ00 id	0
		ICC	0
		N id	138
		Observations	209
		Marginal R2/ Conditional R2	0.143 / 0.147
	SLF II Left	(Intercept)	3.05	2.97-3.13	<0.001
		age c [1st degree]	2.31	1.17-3.44	<0.001
		age c [2nd degree]	2.29	1.15-3.43	<0.001
		Random Effects
		σ2	0.32
		τ00 id	0
		ICC	0
		N id	138
		Observations	209
		Marginal R2/ Conditional R2	0.135 / 0.135
	SLF II Right	(Intercept)	3.07	2.98-3.15	<0.001
		age c [1st degree]	3.31	2.12-4.49	<0.001
		age c [2nd degree]	2.55	1.37-3.73	<0.001
		Random Effects
		σ2	0.34
		τ00 id	0.01
		ICC	0.03
		N id	138
		Observations	209
		Marginal R2/ Conditional R2	0.192 / 0.213
	SLF III Left	(Intercept)	3.14	3.06-3.22	<0.001
		age c [1st degree]	1.55	0.42-2.69	0.008
		age c [2nd degree]	1.98	0.84-3.11	0.001
		Random Effects
		σ2	0.31
		τ00 id	0.01
		ICC	0.04
		N id	138
		Observations	209
		Marginal R2/ Conditional R2	0.085 / 0.119
	SLF III Right	(Intercept)	3.15	3.07-3.23	<0.001
		age c [1st degree]	2.45	1.28-3.62	<0.001
		age c [2nd degree]	2.16	0.99-3.33	<0.001
		Random Effects
		σ2	0.33
		τ00 id	0.01
		ICC	0.04
		N id	138
		Observations	209
		Marginal R2/ Conditional R2	0.129 / 0.165
	ST FO Left	(Intercept)	3.47	3.37-3.57	<0.001
		age c [1st degree]	2.02	0.62-3.42	0.006
		age c [2nd degree]	1.98	0.57-3.38	0.007
		Random Effects
		σ2	0.47
		τ00 id	0.03
		ICC	0.07
		N id	138
		Observations	209
		Marginal R2/ Conditional R2	0.071 / 0.133
	ST FO Right	(Intercept)	3.46	3.35-3.56	<0.001
		age c [1st degree]	2.38	0.94-3.82	0.002
		age c [2nd degree]	1.81	0.37-3.25	0.015
		Random Effects
		σ2	0.5
		τ00 id	0.02
		ICC	0.04
		N id	138
		Observations	209
		Marginal R2/ Conditional R2	0.076 / 0.113
	ST OCC Left	(Intercept)	2.97	2.90-3.04	<0.001
		age c [1st degree]	2.29	1.26-3.32	<0.001
		age c [2nd degree]	2.23	1.20-3.26	<0.001
		Random Effects
		σ2	0.27
		τ00 id	0
		ICC	0
		N id	138
		Observations	209
		Marginal R2/ Conditional R2	0.156 / 0.156
	ST OCC Right	(Intercept)	2.94	2.87-3.01	<0.001
		age c [1st degree]	2.33	1.31-3.34	<0.001
		age c [2nd degree]	2.14	1.13-3.15	<0.001
		Random Effects
		σ2	0.26
		τ00 id	0
		ICC	0
		N id	138
		Observations	209
		Marginal R2/ Conditional R2	0.157 / 0.157
	ST PAR Left	(Intercept)	2.94	2.87-3.02	<0.001
		age c [1st degree]	2.25	1.18-3.31	<0.001
		age c [2nd degree]	2.21	1.15-3.28	<0.001
		Random Effects
		σ2	0.29
		τ00 id	0
		ICC	0
		N id	138
		Observations	209
		Marginal R2/ Conditional R2	0.144 / 0.144
	ST PAR Right	(Intercept)	2.99	2.92-3.07	<0.001
		age c [1st degree]	2.28	1.20-3.36	<0.001
		age c [2nd degree]	2.13	1.05-3.21	<0.001
		Random Effects
		σ2	0.29
		τ00 id	0
		ICC	0
		N id	138
		Observations	209
		Marginal R2/ Conditional R2	0.138 / 0.138
	ST POSTC Left	(Intercept)	2.85	2.78-2.92	<0.001
		age c [1st degree]	2.24	1.21-3.26	<0.001
		age c [2nd degree]	2.12	1.10-3.15	<0.001
		Random Effects
		σ2	0.26
		τ00 id	0
		ICC	0
		N id	138
		Observations	209
		Marginal R2/ Conditional R2	0.148 / 0.148
	ST POSTC Right	(Intercept)	2.87	2.80-2.94	<0.001
		age c [1st degree]	2.31	1.27-3.34	<0.001
		age c [2nd degree]	2.04	1.00-3.07	<0.001
		Random Effects
		σ2	0.27
		τ00 id	0
		ICC	0.01
		N id	138
		Observations	209
		Marginal R2/ Conditional R2	0.145 / 0.150
	ST PREC Left	(Intercept)	2.96	2.88-3.03	<0.001
		age c [1st degree]	2.24	1.16-3.31	<0.001
		age c [2nd degree]	2.17	1.10-3.25	<0.001
		Random Effects
		σ2	0.29
		τ00 id	0
		ICC	0
		N id	138
		Observations	209
		Marginal R2/ Conditional R2	0.139 / 0.139
	ST PREC Right	(Intercept)	2.95	2.87-3.02	<0.001
		age c [1st degree]	2.4	1.33-3.47	<0.001
		age c [2nd degree]	2.09	1.02-3.16	<0.001
		Random Effects
		σ2	0.28
		τ00 id	0
		ICC	0.01
		N id	138
		Observations	209
		Marginal R2/ Conditional R2	0.145 / 0.157
	ST PREF Left	(Intercept)	3.32	3.23-3.41	<0.001
		age c [1st degree]	2.11	0.85-3.37	0.001
		age c [2nd degree]	2.1	0.84-3.36	0.002
		Random Effects
		σ2	0.38
		τ00 id	0.03
		ICC	0.06
		N id	138
		Observations	209
		Marginal R2/ Conditional R2	0.096 / 0.154
	ST PREF Right	(Intercept)	3.24	3.15-3.32	<0.001
		age c [1st degree]	2.39	1.15-3.64	<0.001
		age c [2nd degree]	1.94	0.69-3.18	0.003
		Random Effects
		σ2	0.38
		τ00 id	0.02
		ICC	0.04
		N id	138
		Observations	209
		Marginal R2/ Conditional R2	0.104 / 0.142
	ST PREM Left	(Intercept)	3.05	2.98-3.13	<0.001
		age c [1st degree]	1.97	0.84-3.10	0.001
		age c [2nd degree]	2.1	0.97-3.23	<0.001
		Random Effects
		σ2	0.31
		τ00 id	0.01
		ICC	0.02
		N id	138
		Observations	209
		Marginal R2/ Conditional R2	0.110 / 0.132
	ST PREM Right	(Intercept)	3.02	2.94-3.10	<0.001
		age c [1st degree]	2.32	1.19-3.46	<0.001
		age c [2nd degree]	2.02	0.88-3.16	0.001
		Random Effects
		σ2	0.32
		τ00 id	0.01
		ICC	0.04
		N id	138
		Observations	209
		Marginal R2/ Conditional R2	0.122 / 0.156
	STR Left	(Intercept)	2.95	2.88-3.02	<0.001
		age c [1st degree]	2.11	1.05-3.17	<0.001
		age c [2nd degree]	2.01	0.94-3.07	<0.001
		Random Effects
		σ2	0.28
		τ00 id	0
		ICC	0
		N id	138
		Observations	209
		Marginal R2/ Conditional R2	0.126 / 0.126
	STR Right	(Intercept)	2.97	2.90-3.05	<0.001
		age c [1st degree]	2.33	1.26-3.39	<0.001
		age c [2nd degree]	2.05	0.98-3.11	<0.001
		Random Effects
		σ2	0.28
		τ00 id	0
		ICC	0.01
		N id	138
		Observations	209
		Marginal R2/ Conditional R2	0.140 / 0.146
	T OCC Left	(Intercept)	2.9	2.83-2.97	<0.001
		age c [1st degree]	2.07	1.06-3.09	<0.001
		age c [2nd degree]	2.19	1.17-3.21	<0.001
		Random Effects
		σ2	0.26
		τ00 id	0
		ICC	0
		N id	138
		Observations	209
		Marginal R2/ Conditional R2	0.144 / 0.144
	T OCC Right	(Intercept)	2.95	2.82-3.08	<0.001
		age c [1st degree]	2.44	0.58-4.30	0.011
		age c [2nd degree]	1.35	-0.51-3.21	0.156
		Random Effects
		σ2	0.82
		τ00 id	0.06
		ICC	0.07
		N id	138
		Observations	209
		Marginal R2/ Conditional R2	0.041 / 0.104
	T PAR Left	(Intercept)	2.91	2.83-2.98	<0.001
		age c [1st degree]	2.19	1.14-3.23	<0.001
		age c [2nd degree]	2.12	1.07-3.17	<0.001
		Random Effects
		σ2	0.28
		τ00 id	0
		ICC	0
		N id	138
		Observations	209
		Marginal R2/ Conditional R2	0.139 / 0.139
	T PAR Right	(Intercept)	2.94	2.86-3.01	<0.001
		age c [1st degree]	2.27	1.21-3.32	<0.001
		age c [2nd degree]	2.1	1.05-3.16	<0.001
		Random Effects
		σ2	0.28
		τ00 id	0
		ICC	0
		N id	138
		Observations	209
		Marginal R2/ Conditional R2	0.141 / 0.141
	T POSTC Left	(Intercept)	2.8	2.74-2.87	<0.001
		age c [1st degree]	2.23	1.23-3.23	<0.001
		age c [2nd degree]	2.01	1.01-3.02	<0.001
		Random Effects
		σ2	0.25
		τ00 id	0
		ICC	0
		N id	138
		Observations	209
		Marginal R2/ Conditional R2	0.147 / 0.147
	T POSTC Right	(Intercept)	2.84	2.77-2.91	<0.001
		age c [1st degree]	2.31	1.29-3.34	<0.001
		age c [2nd degree]	2	0.98-3.02	<0.001
		Random Effects
		σ2	0.26
		τ00 id	0
		ICC	0
		N id	138
		Observations	209
		Marginal R2/ Conditional R2	0.146 / 0.150
	T PREC Left	(Intercept)	2.92	2.85-3.00	<0.001
		age c [1st degree]	2.25	1.19-3.31	<0.001
		age c [2nd degree]	2.1	1.04-3.16	<0.001
		Random Effects
		σ2	0.28
		τ00 id	0
		ICC	0
		N id	138
		Observations	209
		Marginal R2/ Conditional R2	0.139 / 0.139
	T PREC Right	(Intercept)	2.93	2.85-3.00	<0.001
		age c [1st degree]	2.41	1.35-3.47	<0.001
		age c [2nd degree]	2.06	1.00-3.12	<0.001
		Random Effects
		σ2	0.28
		τ00 id	0
		ICC	0.01
		N id	138
		Observations	209
		Marginal R2/ Conditional R2	0.146 / 0.156
	T PREF Left	(Intercept)	3.25	3.16-3.33	<0.001
		age c [1st degree]	2.15	0.95-3.35	0.001
		age c [2nd degree]	2.06	0.85-3.26	0.001
		Random Effects
		σ2	0.35
		τ00 id	0.02
		ICC	0.06
		N id	138
		Observations	209
		Marginal R2/ Conditional R2	0.104 / 0.157
	T PREF Right	(Intercept)	3.16	3.08-3.25	<0.001
		age c [1st degree]	2.41	1.21-3.61	<0.001
		age c [2nd degree]	1.95	0.75-3.15	0.002
		Random Effects
		σ2	0.35
		τ00 id	0.02
		ICC	0.04
		N id	138
		Observations	209
		Marginal R2/ Conditional R2	0.113 / 0.150
	T PREM Left	(Intercept)	3.05	2.97-3.13	<0.001
		age c [1st degree]	2.01	0.89-3.13	0.001
		age c [2nd degree]	2.01	0.88-3.13	0.001
		Random Effects
		σ2	0.31
		τ00 id	0
		ICC	0.01
		N id	138
		Observations	209
		Marginal R2/ Conditional R2	0.109 / 0.119
	T PREM Right	(Intercept)	2.96	2.89-3.04	<0.001
		age c [1st degree]	2.35	1.24-3.45	<0.001
		age c [2nd degree]	1.94	0.83-3.05	0.001
		Random Effects
		σ2	0.3
		τ00 id	0.01
		ICC	0.03
		N id	138
		Observations	209
		Marginal R2/ Conditional R2	0.125 / 0.151
	UF Left	(Intercept)	3.23	3.14-3.31	<0.001
		age c [1st degree]	2.29	1.12-3.47	<0.001
		age c [2nd degree]	2.09	0.91-3.27	0.001
		Random Effects
		σ2	0.33
		τ00 id	0.03
		ICC	0.07
		N id	138
		Observations	209
		Marginal R2/ Conditional R2	0.116 / 0.180
	UF Right	(Intercept)	3.13	3.05-3.21	<0.001
		age c [1st degree]	2.39	1.23-3.55	<0.001
		age c [2nd degree]	1.87	0.71-3.03	0.002
		Random Effects
		σ2	0.33
		τ00 id	0.01
		ICC	0.04
		N id	138
		Observations	209
		Marginal R2/ Conditional R2	0.115 / 0.150

## Sheet: S2. Model 2
Supplementary Table S2. Results of Regression Analyses
	Tract	Predictors	Estimates	CI	p
	AF Left	(Intercept)	3.02	2.90-3.13	<0.001
		age c [1st degree]	2.34	1.23-3.45	<0.001
		age c [2nd degree]	2.28	1.17-3.39	<0.001
		sex [1]	0.12	-0.04-0.27	0.142
		Random Effects
		σ2	0.31
		τ00 id	0
		ICC	0
		N id	138
		Observations	209
		Marginal R2 / Conditional R2	0.152 / 0.152
	AF Right	(Intercept)	3.04	2.92-3.16	<0.001
		age c [1st degree]	2.32	1.18-3.45	<0.001
		age c [2nd degree]	2.08	0.95-3.22	0.001
		sex [1]	0.14	-0.02-0.30	0.092
		Random Effects
		σ2	0.32
		τ00 id	0.01
		ICC	0.02
		N id	138
		Observations	209
		Marginal R2 / Conditional R2	0.139 / 0.157
	ATR Left	(Intercept)	3.12	3.00-3.25	<0.001
		age c [1st degree]	2.12	0.93-3.31	0.001
		age c [2nd degree]	1.98	0.80-3.17	0.002
		sex [1]	0.15	-0.02-0.32	0.078
		Random Effects
		σ2	0.34
		τ00 id	0.02
		ICC	0.06
		N id	138
		Observations	209
		Marginal R2/ Conditional R2	0.117 / 0.170
	ATR Right	(Intercept)	3.01	2.89-3.14	<0.001
		age c [1st degree]	2.35	1.17-3.53	<0.001
		age c [2nd degree]	1.85	0.67-3.03	0.003
		sex [1]	0.14	-0.02-0.31	0.091
		Random Effects
		σ2	0.34
		τ00 id	0.01
		ICC	0.04
		N id	138
		Observations	209
		Marginal R2/ Conditional R2	0.123 / 0.159
	CA	(Intercept)	2.86	2.75-2.96	<0.001
		age c [1st degree]	2.65	1.63-3.68	<0.001
		age c [2nd degree]	2.07	1.05-3.10	<0.001
		sex [1]	0.1	-0.04-0.24	0.173
		Random Effects
		σ2	0.26
		τ00 id	0.01
		ICC	0.03
		N id	138
		Observations	209
		Marginal R2/ Conditional R2	0.180 / 0.203
	CC 1	(Intercept)	3.68	3.46-3.91	<0.001
		age c [1st degree]	2.12	0.02-4.22	0.05
		age c [2nd degree]	1.66	-0.44-3.76	0.123
		sex [1]	0.25	-0.04-0.55	0.096
		Random Effects
		σ2	1.07
		τ00 id	0.04
		ICC	0.04
		N id	138
		Observations	209
		Marginal R2/ Conditional R2	0.045 / 0.080
	CC 2	(Intercept)	3.41	3.26-3.57	<0.001
		age c [1st degree]	2.21	0.70-3.72	0.005
		age c [2nd degree]	2	0.48-3.51	0.011
		sex [1]	0.19	-0.02-0.41	0.077
		Random Effects
		σ2	0.55
		τ00 id	0.03
		ICC	0.05
		N id	138
		Observations	209
		Marginal R2/ Conditional R2	0.085 / 0.131
	CC 3	(Intercept)	3.18	3.03-3.32	<0.001
		age c [1st degree]	1.95	0.57-3.34	0.007
		age c [2nd degree]	1.93	0.55-3.31	0.007
		sex [1]	0.16	-0.04-0.35	0.116
		Random Effects
		σ2	0.46
		τ00 id	0.02
		ICC	0.04
		N id	138
		Observations	209
		Marginal R2/ Conditional R2	0.083 / 0.123
	CC 4	(Intercept)	2.98	2.87-3.10	<0.001
		age c [1st degree]	2.24	1.13-3.34	<0.001
		age c [2nd degree]	2.23	1.13-3.34	<0.001
		sex [1]	0.14	-0.01-0.30	0.075
		Random Effects
		σ2	0.31
		τ00 id	0
		ICC	0.01
		N id	138
		Observations	209
		Marginal R2/ Conditional R2	0.150 / 0.155
	CC 5	(Intercept)	2.94	2.83-3.05	<0.001
		age c [1st degree]	2.2	1.13-3.27	<0.001
		age c [2nd degree]	2.21	1.14-3.28	<0.001
		sex [1]	0.12	-0.03-0.27	0.108
		Random Effects
		σ2	0.29
		τ00 id	0
		ICC	0.01
		N id	138
		Observations	209
		Marginal R2/ Conditional R2	0.151 / 0.156
	CC 6	(Intercept)	2.97	2.86-3.08	<0.001
		age c [1st degree]	2.11	1.02-3.20	<0.001
		age c [2nd degree]	2.25	1.17-3.34	<0.001
		sex [1]	0.13	-0.02-0.28	0.103
		Random Effects
		σ2	0.3
		τ00 id	0
		ICC	0
		N id	138
		Observations	209
		Marginal R2/ Conditional R2	0.146 / 0.146
	CC 7	(Intercept)	2.8	2.70-2.90	<0.001
		age c [1st degree]	2.09	1.11-3.07	<0.001
		age c [2nd degree]	2.18	1.20-3.16	<0.001
		sex [1]	0.11	-0.03-0.25	0.121
		Random Effects
		σ2	0.24
		τ00 id	0
		ICC	0
		N id	138
		Observations	209
		Marginal R2/ Conditional R2	0.164 / 0.168
	CG Left	(Intercept)	3.15	3.03-3.28	<0.001
		age c [1st degree]	2.01	0.80-3.23	0.002
		age c [2nd degree]	2	0.78-3.21	0.002
		sex [1]	0.18	0.00-0.35	0.047
		Random Effects
		σ2	0.35
		τ00 id	0.02
		ICC	0.07
		N id	138
		Observations	209
		Marginal R2/ Conditional R2	0.113 / 0.171
	CG Right	(Intercept)	3.18	3.06-3.31	<0.001
		age c [1st degree]	2.27	1.06-3.48	<0.001
		age c [2nd degree]	2.03	0.82-3.24	0.001
		sex [1]	0.14	-0.03-0.31	0.099
		Random Effects
		σ2	0.35
		τ00 id	0.02
		ICC	0.05
		N id	138
		Observations	209
		Marginal R2/ Conditional R2	0.121 / 0.167
	CST Left	(Intercept)	2.99	2.87-3.10	<0.001
		age c [1st degree]	1.56	0.45-2.67	0.007
		age c [2nd degree]	2.04	0.93-3.15	0.001
		sex [1]	0.14	-0.01-0.30	0.072
		Random Effects
		σ2	0.31
		τ00 id	0
		ICC	0
		N id	138
		Observations	209
		Marginal R2/ Conditional R2	0.109 / 0.109
	CST Right	(Intercept)	2.98	2.87-3.10	<0.001
		age c [1st degree]	1.64	0.52-2.76	0.005
		age c [2nd degree]	2.02	0.90-3.14	0.001
		sex [1]	0.16	-0.00-0.31	0.054
		Random Effects
		σ2	0.31
		τ00 id	0
		ICC	0
		N id	138
		Observations	209
		Marginal R2/ Conditional R2	0.112 / 0.112
	FPT Left	(Intercept)	3.21	3.08-3.33	<0.001
		age c [1st degree]	1.55	0.33-2.76	0.014
		age c [2nd degree]	1.96	0.75-3.17	0.002
		sex [1]	0.18	0.01-0.35	0.045
		Random Effects
		σ2	0.36
		τ00 id	0.01
		ICC	0.03
		N id	138
		Observations	209
		Marginal R2/ Conditional R2	0.094 / 0.125
	FPT Right	(Intercept)	3.16	3.03-3.29	<0.001
		age c [1st degree]	1.76	0.52-3.01	0.007
		age c [2nd degree]	1.78	0.54-3.03	0.006
		sex [1]	0.18	0.00-0.35	0.048
		Random Effects
		σ2	0.37
		τ00 id	0.02
		ICC	0.04
		N id	138
		Observations	209
		Marginal R2/ Conditional R2	0.091 / 0.132
	FX Left	(Intercept)	2.4	2.29-2.52	<0.001
		age c [1st degree]	1.91	0.81-3.00	0.001
		age c [2nd degree]	1.57	0.47-2.66	0.006
		sex [1]	0.07	-0.08-0.22	0.381
		Random Effects
		σ2	0.29
		τ00 id	0.01
		ICC	0.02
		N id	138
		Observations	209
		Marginal R2/ Conditional R2	0.093 / 0.113
	FX Right	(Intercept)	2.34	2.23-2.45	<0.001
		age c [1st degree]	2	0.95-3.06	<0.001
		age c [2nd degree]	1.43	0.37-2.48	0.009
		sex [1]	0.1	-0.05-0.25	0.176
		Random Effects
		σ2	0.27
		τ00 id	0.01
		ICC	0.05
		N id	138
		Observations	209
		Marginal R2/ Conditional R2	0.103 / 0.150
	ICP Left	(Intercept)	2.83	2.72-2.95	<0.001
		age c [1st degree]	1.87	0.75-2.98	0.002
		age c [2nd degree]	1.9	0.78-3.01	0.001
		sex [1]	0.09	-0.06-0.25	0.233
		Random Effects
		σ2	0.31
		τ00 id	0
		ICC	0
		N id	138
		Observations	209
		Marginal R2/ Conditional R2	0.106 / 0.106
	ICP Right	(Intercept)	2.86	2.72-3.01	<0.001
		age c [1st degree]	1.86	0.49-3.23	0.009
		age c [2nd degree]	1.51	0.14-2.88	0.033
		sex [1]	0.12	-0.07-0.31	0.212
		Random Effects
		σ2	0.46
		τ00 id	0.01
		ICC	0.03
		N id	138
		Observations	209
		Marginal R2/ Conditional R2	0.064 / 0.087
	IFO Left	(Intercept)	3.06	2.93-3.19	<0.001
		age c	2.36	1.12-3.59	<0.001
		age c [2nd degree]	2.04	0.81-3.27	0.002
		sex [1]	0.15	-0.03-0.32	0.1
		Random Effects
		σ2	0.37
		τ00 id	0.01
		ICC	0.04
		N id	138
		Observations	209
		Marginal R2/ Conditional R2	0.122 / 0.153
	IFO Right	(Intercept)	3.03	2.92-3.15	<0.001
		age c [1st degree]	2.21	1.10-3.31	<0.001
		age c [2nd degree]	1.97	0.87-3.07	0.001
		sex [1]	0.14	-0.02-0.29	0.087
		Random Effects
		σ2	0.31
		τ00 id	0
		ICC	0
		N id	138
		Observations	209
		Marginal R2/ Conditional R2	0.135 / 0.135
	ILF Left	(Intercept)	3.02	2.91-3.13	<0.001
		age c [1st degree]	2.32	1.25-3.38	<0.001
		age c [2nd degree]	2.2	1.14-3.27	<0.001
		sex [1]	0.1	-0.05-0.25	0.175
		Random Effects
		σ2	0.29
		τ00 id	0
		ICC	0
		N id	138
		Observations	209
		Marginal R2/ Conditional R2	0.156 / 0.156
	ILF Right	(Intercept)	3.05	2.93-3.16	<0.001
		age c [1st degree]	2.31	1.23-3.39	<0.001
		age c [2nd degree]	2.11	1.03-3.19	<0.001
		sex [1]	0.12	-0.03-0.27	0.13
		Random Effects
		σ2	0.29
		τ00 id	0
		ICC	0
		N id	138
		Observations	209
		Marginal R2/ Conditional R2	0.149 / 0.149
	MCP	(Intercept)	2.95	2.84-3.07	<0.001
		age c [1st degree]	1.2	0.10-2.30	0.034
		age c [2nd degree]	1.74	0.64-2.83	0.003
		sex [1]	0.11	-0.04-0.26	0.154
		Random Effects
		σ2	0.3
		τ00 id	0
		ICC	0
		N id	138
		Observations	209
		Marginal R2/ Conditional R2	0.077 / 0.080
	MLF Left	(Intercept)	2.94	2.83-3.05	<0.001
		age c [1st degree]	2.26	1.18-3.33	<0.001
		age c [2nd degree]	2.23	1.15-3.30	<0.001
		sex [1]	0.12	-0.03-0.27	0.124
		Random Effects
		σ2	0.29
		τ00 id	0
		ICC	0
		N id	138
		Observations	209
		Marginal R2/ Conditional R2	0.154 / 0.154
	MLF Right	(Intercept)	2.95	2.84-3.07	<0.001
		age c [1st degree]	2.26	1.18-3.34	<0.001
		age c [2nd degree]	2.09	1.01-3.17	<0.001
		sex [1]	0.13	-0.02-0.28	0.101
		Random Effects
		σ2	0.29
		τ00 id	0
		ICC	0
		N id	138
		Observations	209
		Marginal R2/ Conditional R2	0.148 / 0.148
	OR Left	(Intercept)	2.85	2.75-2.96	<0.001
		age c [1st degree]	2.24	1.22-3.25	<0.001
		age c [2nd degree]	2.09	1.08-3.10	<0.001
		sex [1]	0.11	-0.03-0.26	0.116
		Random Effects
		σ2	0.26
		τ00 id	0
		ICC	0
		N id	138
		Observations	209
		Marginal R2/ Conditional R2	0.160 / 0.160
	OR Right	(Intercept)	2.85	2.74-2.95	<0.001
		age c [1st degree]	2.25	1.26-3.24	<0.001
		age c [2nd degree]	2.1	1.12-3.09	<0.001
		sex [1]	0.11	-0.03-0.25	0.114
		Random Effects
		σ2	0.25
		τ00 id	0
		ICC	0
		N id	138
		Observations	209
		Marginal R2/ Conditional R2	0.168 / 0.168
	POPT Left	(Intercept)	2.9	2.79-3.02	<0.001
		age c [1st degree]	1.75	0.68-2.82	0.002
		age c [2nd degree]	2.05	0.98-3.11	<0.001
		sex [1]	0.13	-0.02-0.28	0.094
		Random Effects
		σ2	0.29
		τ00 id	0
		ICC	0
		N id	138
		Observations	209
		Marginal R2/ Conditional R2	0.122 / 0.122
	POPT Right	(Intercept)	2.96	2.84-3.07	<0.001
		age c [1st degree]	1.77	0.69-2.85	0.002
		age c [2nd degree]	1.99	0.91-3.07	0.001
		sex [1]	0.14	-0.01-0.29	0.079
		Random Effects
		σ2	0.29
		τ00 id	0
		ICC	0
		N id	138
		Observations	209
		Marginal R2/ Conditional R2	0.119 / 0.119
	SCP Left	(Intercept)	2.85	2.74-2.96	<0.001
		age c [1st degree]	1.81	0.78-2.85	0.001
		age c [2nd degree]	1.87	0.84-2.91	0.001
		sex [1]	0.12	-0.02-0.27	0.106
		Random Effects
		σ2	0.27
		τ00 id	0
		ICC	0
		N id	138
		Observations	209
		Marginal R2/ Conditional R2	0.121 / 0.121
	SCP Right	(Intercept)	2.88	2.77-2.99	<0.001
		age c [1st degree]	1.62	0.59-2.65	0.003
		age c [2nd degree]	1.83	0.80-2.86	0.001
		sex [1]	0.11	-0.04-0.25	0.144
		Random Effects
		σ2	0.27
		τ00 id	0
		ICC	0
		N id	138
		Observations	209
		Marginal R2/ Conditional R2	0.108 / 0.108
	SLF I Left	(Intercept)	2.97	2.86-3.09	<0.001
		age c [1st degree]	2.23	1.13-3.32	<0.001
		age c [2nd degree]	2.23	1.14-3.33	<0.001
		sex [1]	0.11	-0.04-0.27	0.144
		Random Effects
		σ2	0.3
		τ00 id	0
		ICC	0
		N id	138
		Observations	209
		Marginal R2/ Conditional R2	0.147 / 0.147
	SLF I Right	(Intercept)	2.98	2.86-3.09	<0.001
		age c [1st degree]	2.43	1.32-3.54	<0.001
		age c [2nd degree]	2.17	1.07-3.28	<0.001
		sex [1]	0.11	-0.04-0.27	0.152
		Random Effects
		σ2	0.31
		τ00 id	0
		ICC	0
		N id	138
		Observations	209
		Marginal R2/ Conditional R2	0.152 / 0.152
	SLF II Left	(Intercept)	2.98	2.87-3.10	<0.001
		age c [1st degree]	2.27	1.14-3.41	<0.001
		age c [2nd degree]	2.28	1.14-3.41	<0.001
		sex [1]	0.11	-0.05-0.27	0.163
		Random Effects
		σ2	0.32
		τ00 id	0
		ICC	0
		N id	138
		Observations	209
		Marginal R2/ Conditional R2	0.143 / 0.143
	SLF II Right	(Intercept)	2.98	2.86-3.10	<0.001
		age c [1st degree]	3.26	2.09-4.44	<0.001
		age c [2nd degree]	2.54	1.36-3.71	<0.001
		sex [1]	0.15	-0.01-0.32	0.075
		Random Effects
		σ2	0.34
		τ00 id	0.01
		ICC	0.02
		N id	138
		Observations	209
		Marginal R2/ Conditional R2	0.205 / 0.221
	SLF III Left	(Intercept)	3.07	2.95-3.18	<0.001
		age c [1st degree]	1.52	0.39-2.65	0.01
		age c [2nd degree]	1.97	0.84-3.10	0.001
		sex [1]	0.14	-0.02-0.29	0.094
		Random Effects
		σ2	0.31
		τ00 id	0.01
		ICC	0.03
		N id	138
		Observations	209
		Marginal R2/ Conditional R2	0.098 / 0.123
	SLF III Right	(Intercept)	3.07	2.95-3.19	<0.001
		age c [1st degree]	2.4	1.24-3.57	<0.001
		age c [2nd degree]	2.15	0.98-3.31	0.001
		sex [1]	0.15	-0.01-0.31	0.075
		Random Effects
		σ2	0.33
		τ00 id	0.01
		ICC	0.04
		N id	138
		Observations	209
		Marginal R2/ Conditional R2	0.143 / 0.173
	ST FO Left	(Intercept)	3.37	3.23-3.52	<0.001
		age c [1st degree]	1.96	0.57-3.35	0.007
		age c [2nd degree]	1.96	0.57-3.36	0.007
		sex [1]	0.17	-0.03-0.37	0.089
		Random Effects
		σ2	0.46
		τ00 id	0.03
		ICC	0.07
		N id	138
		Observations	209
		Marginal R2/ Conditional R2	0.085 / 0.146
	ST FO Right	(Intercept)	3.36	3.21-3.51	<0.001
		age c [1st degree]	2.33	0.90-3.76	0.002
		age c [2nd degree]	1.79	0.36-3.23	0.016
		sex [1]	0.17	-0.03-0.37	0.096
		Random Effects
		σ2	0.5
		τ00 id	0.02
		ICC	0.04
		N id	138
		Observations	209
		Marginal R2/ Conditional R2	0.089 / 0.123
	ST OCC Left	(Intercept)	2.91	2.80-3.02	<0.001
		age c [1st degree]	2.26	1.24-3.29	<0.001
		age c [2nd degree]	2.22	1.19-3.24	<0.001
		sex [1]	0.11	-0.04-0.25	0.149
		Random Effects
		σ2	0.26
		τ00 id	0
		ICC	0
		N id	138
		Observations	209
		Marginal R2/ Conditional R2	0.165 / 0.165
	ST OCC Right	(Intercept)	2.88	2.77-2.98	<0.001
		age c [1st degree]	2.29	1.29-3.30	<0.001
		age c [2nd degree]	2.13	1.12-3.13	<0.001
		sex [1]	0.12	-0.02-0.26	0.107
		Random Effects
		σ2	0.25
		τ00 id	0
		ICC	0
		N id	138
		Observations	209
		Marginal R2/ Conditional R2	0.168 / 0.168
	ST PAR Left	(Intercept)	2.88	2.77-2.99	<0.001
		age c [1st degree]	2.21	1.15-3.27	<0.001
		age c [2nd degree]	2.2	1.14-3.26	<0.001
		sex [1]	0.12	-0.03-0.26	0.127
		Random Effects
		σ2	0.28
		τ00 id	0
		ICC	0
		N id	138
		Observations	209
		Marginal R2/ Conditional R2	0.154 / 0.154
	ST PAR Right	(Intercept)	2.92	2.81-3.03	<0.001
		age c [1st degree]	2.24	1.17-3.32	<0.001
		age c [2nd degree]	2.12	1.05-3.19	<0.001
		sex [1]	0.13	-0.02-0.28	0.096
		Random Effects
		σ2	0.29
		τ00 id	0
		ICC	0
		N id	138
		Observations	209
		Marginal R2/ Conditional R2	0.150 / 0.150
	ST POSTC Left	(Intercept)	2.78	2.68-2.89	<0.001
		age c [1st degree]	2.2	1.19-3.22	<0.001
		age c [2nd degree]	2.11	1.09-3.13	<0.001
		sex [1]	0.11	-0.03-0.26	0.12
		Random Effects
		σ2	0.26
		τ00 id	0
		ICC	0
		N id	138
		Observations	209
		Marginal R2/ Conditional R2	0.158 / 0.158
	ST POSTC Right	(Intercept)	2.8	2.70-2.91	<0.001
		age c [1st degree]	2.27	1.24-3.31	<0.001
		age c [2nd degree]	2.03	1.00-3.06	<0.001
		sex [1]	0.12	-0.03-0.26	0.108
		Random Effects
		σ2	0.27
		τ00 id	0
		ICC	0
		N id	138
		Observations	209
		Marginal R2/ Conditional R2	0.156 / 0.156
	ST PREC Left	(Intercept)	2.88	2.77-3.00	<0.001
		age c [1st degree]	2.2	1.13-3.27	<0.001
		age c [2nd degree]	2.16	1.09-3.23	<0.001
		sex [1]	0.13	-0.02-0.28	0.091
		Random Effects
		σ2	0.29
		τ00 id	0
		ICC	0
		N id	138
		Observations	209
		Marginal R2/ Conditional R2	0.151 / 0.151
	ST PREC Right	(Intercept)	2.87	2.76-2.98	<0.001
		age c [1st degree]	2.36	1.30-3.43	<0.001
		age c [2nd degree]	2.08	1.02-3.14	<0.001
		sex [1]	0.14	-0.01-0.28	0.074
		Random Effects
		σ2	0.28
		τ00 id	0
		ICC	0
		N id	138
		Observations	209
		Marginal R2/ Conditional R2	0.159 / 0.159
	ST PREF Left	(Intercept)	3.23	3.10-3.36	<0.001
		age c [1st degree]	2.06	0.81-3.31	0.002
		age c [2nd degree]	2.09	0.84-3.34	0.002
		sex [1]	0.16	-0.01-0.34	0.07
		Random Effects
		σ2	0.37
		τ00 id	0.03
		ICC	0.06
		N id	138
		Observations	209
		Marginal R2/ Conditional R2	0.111 / 0.167
	ST PREF Right	(Intercept)	3.15	3.02-3.28	<0.001
		age c [1st degree]	2.35	1.11-3.59	<0.001
		age c [2nd degree]	1.92	0.69-3.16	0.003
		sex [1]	0.15	-0.03-0.32	0.098
		Random Effects
		σ2	0.37
		τ00 id	0.02
		ICC	0.04
		N id	138
		Observations	209
		Marginal R2/ Conditional R2	0.116 / 0.151
	ST PREM Left	(Intercept)	2.99	2.87-3.11	<0.001
		age c [1st degree]	1.94	0.81-3.06	0.001
		age c [2nd degree]	2.09	0.96-3.21	<0.001
		sex [1]	0.12	-0.04-0.27	0.15
		Random Effects
		σ2	0.31
		τ00 id	0.01
		ICC	0.02
		N id	138
		Observations	209
		Marginal R2/ Conditional R2	0.119 / 0.137
	ST PREM Right	(Intercept)	2.95	2.84-3.07	<0.001
		age c [1st degree]	2.29	1.15-3.43	<0.001
		age c [2nd degree]	2.01	0.87-3.14	0.001
		sex [1]	0.11	-0.04-0.27	0.16
		Random Effects
		σ2	0.31
		τ00 id	0.01
		ICC	0.03
		N id	138
		Observations	209
		Marginal R2/ Conditional R2	0.130 / 0.159
	STR Left	(Intercept)	2.86	2.75-2.97	<0.001
		age c [1st degree]	2.07	1.02-3.12	<0.001
		age c [2nd degree]	1.99	0.94-3.04	<0.001
		sex [1]	0.15	0.00-0.30	0.048
		Random Effects
		σ2	0.28
		τ00 id	0
		ICC	0
		N id	138
		Observations	209
		Marginal R2/ Conditional R2	0.143 / 0.143
	STR Right	(Intercept)	2.89	2.78-3.00	<0.001
		age c [1st degree]	2.29	1.23-3.34	<0.001
		age c [2nd degree]	2.03	0.98-3.09	<0.001
		sex [1]	0.14	-0.01-0.29	0.065
		Random Effects
		σ2	0.28
		τ00 id	0
		ICC	0
		N id	138
		Observations	209
		Marginal R2/ Conditional R2	0.154 / 0.154
	T OCC Left	(Intercept)	2.84	2.73-2.94	<0.001
		age c [1st degree]	2.04	1.03-3.05	<0.001
		age c [2nd degree]	2.18	1.17-3.19	<0.001
		sex [1]	0.11	-0.03-0.25	0.122
		Random Effects
		σ2	0.26
		τ00 id	0
		ICC	0
		N id	138
		Observations	209
		Marginal R2/ Conditional R2	0.154 / 0.154
	T OCC Right	(Intercept)	2.96	2.76-3.16	<0.001
		age c [1st degree]	2.45	0.59-4.31	0.011
		age c [2nd degree]	1.35	-0.51-3.21	0.157
		sex [1]	-0.02	-0.28-0.25	0.906
		Random Effects
		σ2	0.82
		τ00 id	0.06
		ICC	0.07
		N id	138
		Observations	209
		Marginal R2/ Conditional R2	0.041 / 0.103
	T PAR Left	(Intercept)	2.84	2.73-2.95	<0.001
		age c [1st degree]	2.15	1.11-3.20	<0.001
		age c [2nd degree]	2.11	1.06-3.15	<0.001
		sex [1]	0.12	-0.03-0.26	0.118
		Random Effects
		σ2	0.27
		τ00 id	0
		ICC	0
		N id	138
		Observations	209
		Marginal R2/ Conditional R2	0.150 / 0.150
	T PAR Right	(Intercept)	2.87	2.76-2.98	<0.001
		age c [1st degree]	2.23	1.18-3.28	<0.001
		age c [2nd degree]	2.09	1.04-3.14	<0.001
		sex [1]	0.13	-0.02-0.27	0.094
		Random Effects
		σ2	0.28
		τ00 id	0
		ICC	0
		N id	138
		Observations	209
		Marginal R2/ Conditional R2	0.153 / 0.153
	T POSTC Left	(Intercept)	2.74	2.64-2.84	<0.001
		age c [1st degree]	2.2	1.20-3.20	<0.001
		age c [2nd degree]	2	1.01-3.00	<0.001
		sex [1]	0.11	-0.02-0.25	0.107
		Random Effects
		σ2	0.25
		τ00 id	0
		ICC	0
		N id	138
		Observations	209
		Marginal R2/ Conditional R2	0.158 / 0.158
	T POSTC Right	(Intercept)	2.78	2.67-2.88	<0.001
		age c [1st degree]	2.28	1.26-3.30	<0.001
		age c [2nd degree]	1.99	0.97-3.00	<0.001
		sex [1]	0.12	-0.02-0.26	0.104
		Random Effects
		σ2	0.26
		τ00 id	0
		ICC	0
		N id	138
		Observations	209
		Marginal R2/ Conditional R2	0.157 / 0.157
	T PREC Left	(Intercept)	2.85	2.74-2.96	<0.001
		age c [1st degree]	2.21	1.16-3.26	<0.001
		age c [2nd degree]	2.08	1.03-3.13	<0.001
		sex [1]	0.13	-0.01-0.28	0.077
		Random Effects
		σ2	0.28
		τ00 id	0
		ICC	0
		N id	138
		Observations	209
		Marginal R2/ Conditional R2	0.152 / 0.152
	T PREC Right	(Intercept)	2.85	2.74-2.96	<0.001
		age c [1st degree]	2.37	1.32-3.42	<0.001
		age c [2nd degree]	2.05	1.00-3.10	<0.001
		sex [1]	0.14	-0.00-0.29	0.06
		Random Effects
		σ2	0.28
		τ00 id	0
		ICC	0
		N id	138
		Observations	209
		Marginal R2/ Conditional R2	0.161 / 0.161
	T PREF Left	(Intercept)	3.16	3.03-3.28	<0.001
		age c [1st degree]	2.1	0.90-3.29	0.001
		age c [2nd degree]	2.04	0.85-3.23	0.001
		sex [1]	0.16	-0.00-0.33	0.058
		Random Effects
		σ2	0.34
		τ00 id	0.02
		ICC	0.06
		N id	138
		Observations	209
		Marginal R2/ Conditional R2	0.120 / 0.169
	T PREF Right	(Intercept)	3.08	2.96-3.21	<0.001
		age c [1st degree]	2.37	1.17-3.56	<0.001
		age c [2nd degree]	1.94	0.74-3.13	0.002
		sex [1]	0.15	-0.02-0.31	0.092
		Random Effects
		σ2	0.35
		τ00 id	0.01
		ICC	0.04
		N id	138
		Observations	209
		Marginal R2/ Conditional R2	0.125 / 0.158
	T PREM Left	(Intercept)	2.98	2.86-3.09	<0.001
		age c [1st degree]	1.98	0.86-3.09	0.001
		age c [2nd degree]	1.99	0.88-3.11	0.001
		sex [1]	0.13	-0.03-0.28	0.112
		Random Effects
		σ2	0.31
		τ00 id	0
		ICC	0
		N id	138
		Observations	209
		Marginal R2/ Conditional R2	0.120 / 0.124
	T PREM Right	(Intercept)	2.89	2.78-3.01	<0.001
		age c [1st degree]	2.31	1.21-3.41	<0.001
		age c [2nd degree]	1.93	0.82-3.03	0.001
		sex [1]	0.12	-0.03-0.28	0.127
		Random Effects
		σ2	0.3
		τ00 id	0.01
		ICC	0.02
		N id	138
		Observations	209
		Marginal R2/ Conditional R2	0.136 / 0.155
	UF Left	(Intercept)	3.15	3.03-3.28	<0.001
		age c [1st degree]	2.25	1.08-3.42	<0.001
		age c [2nd degree]	2.08	0.91-3.25	0.001
		sex [1]	0.13	-0.03-0.30	0.118
		Random Effects
		σ2	0.32
		τ00 id	0.03
		ICC	0.07
		N id	138
		Observations	209
		Marginal R2/ Conditional R2	0.126 / 0.189
	UF Right	(Intercept)	3.06	2.94-3.18	<0.001
		age c [1st degree]	2.35	1.20-3.50	<0.001
		age c [2nd degree]	1.86	0.70-3.01	0.002
		sex [1]	0.13	-0.04-0.29	0.132
		Random Effects
		σ2	0.32
		τ00 id	0.01
		ICC	0.04
		N id	138
		Observations	209
		Marginal R2/ Conditional R2	0.125 / 0.156

## Sheet: S3. Model 3
Supplementary Table S3. Results of Regression Analyses
		Predictors	Estimates	CI	p
	AF Left	(Intercept)	3.02	2.90-3.14	<0.001
		age c [1st degree]	2.44	0.73-4.16	0.007
		age c [2nd degree]	3.15	1.36-4.95	0.001
		gender [Male]	0.12	-0.04-0.27	0.145
		age c [1st degree] *gender [Male]	-0.1	-2.35-2.15	0.932
		age c [2nd degree] *gender [Male]	-1.41	-3.69-0.88	0.23
		Random Effects
		σ2	0.31
		τ00 id	0
		ICC	0.01
		N id	138
		Observations	209
		Marginal R2 / Conditional R2	0.158 / 0.166
	AF Right	(Intercept)	3.04	2.92-3.16	<0.001
		age c [1st degree]	2.56	0.81-4.31	0.005
		age c [2nd degree]	3.15	1.32-4.98	0.001
		gender [Male]	0.14	-0.02-0.30	0.094
		age c [1st degree] *gender [Male]	-0.34	-2.64-1.96	0.774
		age c [2nd degree] *gender [Male]	-1.71	-4.04-0.62	0.153
		Random Effects
		σ2	0.31
		τ00 id	0.01
		ICC	0.04
		N id	138
		Observations	209
		Marginal R2 / Conditional R2	0.148 / 0.181
	ATR Left	(Intercept)	3.12	3.00-3.25	<0.001
		age c [1st degree]	2.41	0.57-4.24	0.012
		age c [2nd degree]	3.15	1.24-5.06	0.002
		gender [Male]	0.15	-0.02-0.32	0.079
		age c [1st degree] *gender [Male]	-0.39	-2.81-2.02	0.749
		age c [2nd degree] *gender [Male]	-1.88	-4.32-0.56	0.134
		Random Effects
		σ2	0.33
		τ00 id	0.03
		ICC	0.08
		N id	138
		Observations	209
		Marginal R2 / Conditional R2	0.127 / 0.194
	ATR Right	(Intercept)	3.01	2.89-3.14	<0.001
		age c [1st degree]	2.64	0.82-4.46	0.006
		age c [2nd degree]	3.05	1.15-4.95	0.002
		gender [Male]	0.14	-0.02-0.31	0.093
		age c [1st degree] *gender [Male]	-0.41	-2.80-1.99	0.74
		age c [2nd degree] *gender [Male]	-1.92	-4.35-0.50	0.123
		Random Effects
		σ2	0.33
		τ00 id	0.02
		ICC	0.06
		N id	138
		Observations	209
		Marginal R2 / Conditional R2	0.133 / 0.183
	CA	(Intercept)	2.86	2.75-2.97	<0.001
		age c [1st degree]	2.88	1.30-4.46	0.001
		age c [2nd degree]	2.94	1.29-4.59	0.001
		gender [Male]	0.1	-0.04-0.24	0.176
		age c [1st degree] *gender [Male]	-0.33	-2.41-1.74	0.753
		age c [2nd degree] *gender [Male]	-1.39	-3.49-0.71	0.198
		Random Effects
		σ2	0.25
		τ00 id	0.01
		ICC	0.05
		N id	138
		Observations	209
		Marginal R2 / Conditional R2	0.186 / 0.225
	CC 1	(Intercept)	3.69	3.47-3.91	<0.001
		age c [1st degree]	2.48	-0.77-5.73	0.138
		age c [2nd degree]	3.46	0.07-6.85	0.049
		gender [Male]	0.25	-0.04-0.55	0.098
		age c [1st degree] *gender [Male]	-0.45	-4.72-3.82	0.835
		age c [2nd degree] *gender [Male]	-2.9	-7.22-1.43	0.192
		Random Effects
		σ2	1.06
		τ00 id	0.05
		ICC	0.04
		N id	138
		Observations	209
		Marginal R2 / Conditional R2	0.053 / 0.095
	CC 2	(Intercept)	3.42	3.26-3.58	<0.001
		age c [1st degree]	2.48	0.14-4.82	0.041
		age c [2nd degree]	3.42	0.99-5.86	0.007
		gender [Male]	0.19	-0.02-0.41	0.078
		age c [1st degree] *gender [Male]	-0.34	-3.41-2.73	0.83
		age c [2nd degree] *gender [Male]	-2.3	-5.41-0.80	0.149
		Random Effects
		σ2	0.54
		τ00 id	0.04
		ICC	0.06
		N id	138
		Observations	209
		Marginal R2 / Conditional R2	0.094 / 0.151
	CC 3	(Intercept)	3.18	3.03-3.32	<0.001
		age c [1st degree]	2.12	-0.02-4.25	0.055
		age c [2nd degree]	3.26	1.03-5.48	0.005
		gender [Male]	0.16	-0.04-0.35	0.117
		age c [1st degree] *gender [Male]	-0.16	-2.97-2.64	0.911
		age c [2nd degree] *gender [Male]	-2.15	-4.99-0.69	0.142
		Random Effects
		σ2	0.45
		τ00 id	0.03
		ICC	0.06
		N id	138
		Observations	209
		Marginal R2 / Conditional R2	0.092 / 0.144
	CC 4	(Intercept)	2.98	2.87-3.10	<0.001
		age c [1st degree]	2.52	0.82-4.22	0.005
		age c [2nd degree]	3.26	1.48-5.04	0.001
		gender [Male]	0.14	-0.01-0.29	0.078
		age c [1st degree] *gender [Male]	-0.4	-2.64-1.83	0.725
		age c [2nd degree] *gender [Male]	-1.65	-3.92-0.61	0.156
		Random Effects
		σ2	0.3
		τ00 id	0.01
		ICC	0.02
		N id	138
		Observations	209
		Marginal R2 / Conditional R2	0.159 / 0.179
	CC 5	(Intercept)	2.94	2.83-3.06	<0.001
		age c [1st degree]	2.53	0.87-4.18	0.004
		age c [2nd degree]	3.23	1.51-4.96	<0.001
		gender [Male]	0.12	-0.03-0.27	0.113
		age c [1st degree] *gender [Male]	-0.48	-2.65-1.69	0.663
		age c [2nd degree] *gender [Male]	-1.64	-3.84-0.56	0.146
		Random Effects
		σ2	0.28
		τ00 id	0.01
		ICC	0.03
		N id	138
		Observations	209
		Marginal R2 / Conditional R2	0.160 / 0.183
	CC 6	(Intercept)	2.97	2.86-3.09	<0.001
		age c [1st degree]	2.37	0.70-4.05	0.007
		age c [2nd degree]	3.19	1.43-4.95	0.001
		gender [Male]	0.13	-0.03-0.28	0.106
		age c [1st degree] *gender [Male]	-0.37	-2.58-1.83	0.74
		age c [2nd degree] *gender [Male]	-1.5	-3.74-0.73	0.191
		Random Effects
		σ2	0.29
		τ00 id	0
		ICC	0
		N id	138
		Observations	209
		Marginal R2 / Conditional R2	0.154 / 0.154
		(Intercept)	2.8	2.70-2.91	<0.001
		age c [1st degree]	2.39	0.88-3.90	0.003
	CC 7	age c [2nd degree]	3.02	1.43-4.60	<0.001
		gender [Male]	0.11	-0.03-0.24	0.126
		age c [1st degree] *gender [Male]	-0.45	-2.44-1.54	0.656
		age c [2nd degree] *gender [Male]	-1.33	-3.35-0.68	0.198
		Random Effects
		σ2	0.24
		τ00 id	0
		ICC	0.02
		N id	138
		Observations	209
		Marginal R2 / Conditional R2	0.172 / 0.186
	CG Left	(Intercept)	3.16	3.03-3.28	<0.001
		age c [1st degree]	2.25	0.37-4.13	0.021
		age c [2nd degree]	3.05	1.10-5.00	0.003
		gender [Male]	0.18	0.00-0.35	0.048
		age c [1st degree] *gender [Male]	-0.32	-2.78-2.15	0.802
		age c [2nd degree] *gender [Male]	-1.7	-4.19-0.80	0.185
		Random Effects
		σ2	0.34
		τ00 id	0.03
		ICC	0.08
		N id	138
		Observations	209
		Marginal R2 / Conditional R2	0.121 / 0.191
	CG Right	(Intercept)	3.18	3.06-3.31	<0.001
		age c [1st degree]	2.4	0.53-4.27	0.014
		age c [2nd degree]	3.14	1.19-5.09	0.002
		gender [Male]	0.14	-0.03-0.31	0.1
		age c [1st degree] *gender [Male]	-0.13	-2.59-2.33	0.918
		age c [2nd degree] *gender [Male]	-1.81	-4.29-0.68	0.158
		Random Effects
		σ2	0.34
		τ00 id	0.02
		ICC	0.07
		N id	138
		Observations	209
		Marginal R2 / Conditional R2	0.129 / 0.188
	CST Left	(Intercept)	2.99	2.87-3.10	<0.001
		age c [1st degree]	1.79	0.08-3.50	0.043
		age c [2nd degree]	3.01	1.22-4.80	0.002
		gender [Male]	0.14	-0.01-0.30	0.074
		age c [1st degree] *gender [Male]	-0.31	-2.56-1.94	0.787
		age c [2nd degree] *gender [Male]	-1.55	-3.83-0.73	0.185
		Random Effects
		σ2	0.31
		τ00 id	0
		ICC	0
		N id	138
		Observations	209
		Marginal R2 / Conditional R2	0.117 / 0.117
	CST Right	(Intercept)	2.98	2.87-3.10	<0.001
		age c [1st degree]	1.85	0.12-3.57	0.039
		age c [2nd degree]	2.94	1.13-4.75	0.002
		gender [Male]	0.15	-0.00-0.31	0.056
		age c [1st degree] *gender [Male]	-0.28	-2.54-1.99	0.81
		age c [2nd degree] *gender [Male]	-1.47	-3.77-0.83	0.212
		Random Effects
		σ2	0.31
		τ00 id	0
		ICC	0
		N id	138
		Observations	209
		Marginal R2 / Conditional R2	0.119 / 0.123
	FPT Left	(Intercept)	3.21	3.08-3.33	<0.001
		age c [1st degree]	1.77	-0.11-3.65	0.068
		age c [2nd degree]	3.02	1.07-4.98	0.003
		gender [Male]	0.18	0.01-0.35	0.046
		age c [1st degree] *gender [Male]	-0.29	-2.76-2.17	0.816
		age c [2nd degree] *gender [Male]	-1.71	-4.21-0.78	0.181
		Random Effects
		σ2	0.35
		τ00 id	0.02
		ICC	0.04
		N id	138
		Observations	209
		Marginal R2 / Conditional R2	0.102 / 0.142
	FPT Right	(Intercept)	3.16	3.03-3.29	<0.001
		age c [1st degree]	1.72	-0.20-3.64	0.083
		age c [2nd degree]	2.9	0.90-4.91	0.006
		gender [Male]	0.18	0.00-0.35	0.048
		age c [1st degree] *gender [Male]	0.18	-2.35-2.70	0.889
		age c [2nd degree] *gender [Male]	-1.83	-4.39-0.73	0.163
		Random Effects
		σ2	0.37
		τ00 id	0.02
		ICC	0.04
		N id	138
		Observations	209
		Marginal R2 / Conditional R2	0.100 / 0.138
	FX Left	(Intercept)	2.4	2.29-2.52	<0.001
		age c [1st degree]	1.82	0.13-3.51	0.038
		age c [2nd degree]	2.14	0.38-3.91	0.02
		gender [Male]	0.07	-0.08-0.22	0.384
		age c [1st degree] *gender [Male]	0.21	-2.01-2.43	0.853
		age c [2nd degree] *gender [Male]	-0.94	-3.20-1.31	0.413
		Random Effects
		σ2	0.29
		τ00 id	0.01
		ICC	0.03
		N id	138
		Observations	209
		Marginal R2 / Conditional R2	0.096 / 0.124
	FX Right	(Intercept)	2.34	2.23-2.45	<0.001
		age c [1st degree]	1.81	0.17-3.45	0.033
		age c [2nd degree]	2.02	0.31-3.72	0.023
		gender [Male]	0.1	-0.05-0.25	0.177
		age c [1st degree] *gender [Male]	0.39	-1.76-2.53	0.726
		age c [2nd degree] *gender [Male]	-0.98	-3.16-1.20	0.379
		Random Effects
		σ2	0.26
		τ00 id	0.02
		ICC	0.06
		N id	138
		Observations	209
		Marginal R2 / Conditional R2	0.107 / 0.162
	ICP Left	(Intercept)	2.83	2.72-2.95	<0.001
		age c [1st degree]	2.06	0.35-3.78	0.021
		age c [2nd degree]	2.93	1.13-4.73	0.002
		gender [Male]	0.09	-0.06-0.25	0.239
		age c [1st degree] *gender [Male]	-0.24	-2.50-2.01	0.832
		age c [2nd degree] *gender [Male]	-1.66	-3.95-0.63	0.158
		Random Effects
		σ2	0.31
		τ00 id	0
		ICC	0
		N id	138
		Observations	209
		Marginal R2 / Conditional R2	0.115 / 0.115
	ICP Right	(Intercept)	2.86	2.72-3.01	<0.001
		age c [1st degree]	1.65	-0.47-3.76	0.13
		age c [2nd degree]	2.81	0.60-5.02	0.015
		gender [Male]	0.12	-0.07-0.31	0.217
		age c [1st degree] *gender [Male]	0.48	-2.30-3.25	0.735
		age c [2nd degree] *gender [Male]	-2.14	-4.95-0.68	0.139
		Random Effects
		σ2	0.46
		τ00 id	0.01
		ICC	0.01
		N id	138
		Observations	209
		Marginal R2 / Conditional R2	0.074 / 0.088
	IFO Left	(Intercept)	3.06	2.93-3.19	<0.001
		age c [1st degree]	2.43	0.53-4.34	0.014
		age c [2nd degree]	3.18	1.20-5.16	0.002
		gender [Male]	0.15	-0.03-0.32	0.101
		age c [1st degree] *gender [Male]	-0.05	-2.55-2.45	0.97
		age c [2nd degree] *gender [Male]	-1.86	-4.39-0.67	0.154
		Random Effects
		σ2	0.36
		τ00 id	0.02
		ICC	0.06
		N id	138
		Observations	209
		Marginal R2 / Conditional R2	0.130 / 0.186
	IFO Right	(Intercept)	3.04	2.92-3.15	<0.001
		age c [1st degree]	2.5	0.80-4.20	0.005
		age c [2nd degree]	3.1	1.32-4.88	0.001
		gender [Male]	0.13	-0.02-0.29	0.09
		age c [1st degree] *gender [Male]	-0.4	-2.63-1.83	0.726
		age c [2nd degree] *gender [Male]	-1.81	-4.07-0.45	0.121
		Random Effects
		σ2	0.3
		τ00 id	0
		ICC	0
		N id	138
		Observations	209
		Marginal R2 / Conditional R2	0.146 / 0.146
	ILF Left	(Intercept)	3.02	2.91-3.14	<0.001
		age c [1st degree]	2.45	0.80-4.10	0.005
		age c [2nd degree]	3.06	1.34-4.78	0.001
		gender [Male]	0.1	-0.05-0.25	0.18
		age c [1st degree] *gender [Male]	-0.15	-2.31-2.01	0.891
		age c [2nd degree] *gender [Male]	-1.38	-3.57-0.81	0.22
		Random Effects
		σ2	0.28
		τ00 id	0
		ICC	0
		N id	138
		Observations	209
		Marginal R2 / Conditional R2	0.162 / 0.162
	ILF Right	(Intercept)	3.05	2.94-3.16	<0.001
		age c [1st degree]	2.56	0.89-4.22	0.004
		age c [2nd degree]	3.08	1.34-4.82	0.001
		gender [Male]	0.12	-0.03-0.27	0.135
		age c [1st degree] *gender [Male]	-0.35	-2.53-1.84	0.756
		age c [2nd degree] *gender [Male]	-1.56	-3.77-0.66	0.171
		Random Effects
		σ2	0.29
		τ00 id	0
		ICC	0.01
		N id	138
		Observations	209
		Marginal R2 / Conditional R2	0.158 / 0.163
	MCP	(Intercept)	2.95	2.84-3.07	<0.001
		age c [1st degree]	1.18	-0.51-2.87	0.174
		age c [2nd degree]	2.55	0.78-4.32	0.006
		gender [Male]	0.11	-0.04-0.26	0.158
		age c [1st degree] *gender [Male]	0.11	-2.11-2.34	0.919
		age c [2nd degree] *gender [Male]	-1.33	-3.58-0.93	0.251
		Random Effects
		σ2	0.3
		τ00 id	0
		ICC	0
		N id	138
		Observations	209
		Marginal R2 / Conditional R2	0.083 / 0.083
	MLF Left	(Intercept)	2.94	2.83-3.05	<0.001
		age c [1st degree]	2.4	0.74-4.05	0.006
		age c [2nd degree]	3.02	1.29-4.76	0.001
		gender [Male]	0.12	-0.03-0.27	0.127
		age c [1st degree] *gender [Male]	-0.17	-2.34-2.01	0.882
		age c [2nd degree] *gender [Male]	-1.29	-3.49-0.92	0.257
		Random Effects
		σ2	0.29
		τ00 id	0
		ICC	0
		N id	138
		Observations	209
		Marginal R2 / Conditional R2	0.160 / 0.160
	MLF Right	(Intercept)	2.96	2.84-3.07	<0.001
		age c [1st degree]	2.47	0.81-4.13	0.005
		age c [2nd degree]	3	1.26-4.74	0.001
		gender [Male]	0.13	-0.02-0.28	0.104
		age c [1st degree] *gender [Male]	-0.28	-2.47-1.90	0.798
		age c [2nd degree] *gender [Male]	-1.46	-3.68-0.76	0.199
		Random Effects
		σ2	0.29
		τ00 id	0
		ICC	0
		N id	138
		Observations	209
		Marginal R2 / Conditional R2	0.155 / 0.155
	OR Left	(Intercept)	2.86	2.75-2.96	<0.001
		age c [1st degree]	2.37	0.81-3.93	0.004
		age c [2nd degree]	2.98	1.34-4.61	0.001
		gender [Male]	0.11	-0.03-0.25	0.119
		age c [1st degree] *gender [Male]	-0.15	-2.20-1.90	0.888
		age c [2nd degree] *gender [Male]	-1.44	-3.52-0.64	0.178
		Random Effects
		σ2	0.25
		τ00 id	0
		ICC	0
		N id	138
		Observations	209
		Marginal R2 / Conditional R2	0.168 / 0.168
	OR Right	(Intercept)	2.85	2.75-2.95	<0.001
		age c [1st degree]	2.51	0.98-4.03	0.002
		age c [2nd degree]	3.02	1.43-4.62	<0.001
		gender [Male]	0.11	-0.03-0.25	0.118
		age c [1st degree] *gender [Male]	-0.36	-2.36-1.64	0.726
		age c [2nd degree] *gender [Male]	-1.47	-3.50-0.56	0.16
		Random Effects
		σ2	0.24
		τ00 id	0
		ICC	0
		N id	138
		Observations	209
		Marginal R2 / Conditional R2	0.177 / 0.177
	POPT Left	(Intercept)	2.91	2.80-3.02	<0.001
		age c [1st degree]	1.93	0.29-3.58	0.024
		age c [2nd degree]	2.92	1.20-4.64	0.001
		gender [Male]	0.13	-0.02-0.28	0.097
		age c [1st degree] *gender [Male]	-0.24	-2.40-1.92	0.83
		age c [2nd degree] *gender [Male]	-1.4	-3.59-0.79	0.213
		Random Effects
		σ2	0.28
		τ00 id	0
		ICC	0
		N id	138
		Observations	209
		Marginal R2 / Conditional R2	0.129 / 0.129
	POPT Right	(Intercept)	2.96	2.85-3.07	<0.001
		age c [1st degree]	2.05	0.39-3.72	0.018
		age c [2nd degree]	3	1.25-4.74	0.001
		gender [Male]	0.14	-0.02-0.29	0.082
		age c [1st degree] *gender [Male]	-0.4	-2.59-1.79	0.723
		age c [2nd degree] *gender [Male]	-1.61	-3.83-0.61	0.159
		Random Effects
		σ2	0.29
		τ00 id	0
		ICC	0
		N id	138
		Observations	209
		Marginal R2 / Conditional R2	0.128 / 0.128
	SCP Left	(Intercept)	2.85	2.74-2.96	<0.001
		age c [1st degree]	2.14	0.54-3.74	0.01
		age c [2nd degree]	2.86	1.19-4.54	0.001
		gender [Male]	0.12	-0.03-0.26	0.11
		age c [1st degree] *gender [Male]	-0.48	-2.58-1.63	0.658
		age c [2nd degree] *gender [Male]	-1.58	-3.71-0.55	0.15
		Random Effects
		σ2	0.27
		τ00 id	0
		ICC	0
		N id	138
		Observations	209
		Marginal R2 / Conditional R2	0.130 / 0.130
	SCP Right	(Intercept)	2.88	2.77-2.99	<0.001
		age c [1st degree]	1.86	0.27-3.45	0.025
		age c [2nd degree]	2.82	1.16-4.49	0.001
		gender [Male]	0.11	-0.04-0.25	0.148
		age c [1st degree] *gender [Male]	-0.32	-2.41-1.76	0.761
		age c [2nd degree] *gender [Male]	-1.59	-3.71-0.53	0.144
		Random Effects
		σ2	0.26
		τ00 id	0
		ICC	0.01
		N id	138
		Observations	209
		Marginal R2 / Conditional R2	0.117 / 0.124
	SLF I Left	(Intercept)	2.97	2.86-3.09	<0.001
		age c [1st degree]	2.54	0.86-4.23	0.004
		age c [2nd degree]	3.1	1.34-4.87	0.001
		gender [Male]	0.11	-0.04-0.27	0.149
		age c [1st degree] *gender [Male]	-0.47	-2.69-1.74	0.676
		age c [2nd degree] *gender [Male]	-1.39	-3.64-0.86	0.229
		Random Effects
		σ2	0.3
		τ00 id	0
		ICC	0
		N id	138
		Observations	209
		Marginal R2 / Conditional R2	0.154 / 0.156
	SLF I Right	(Intercept)	2.98	2.87-3.10	<0.001
		age c [1st degree]	2.77	1.06-4.47	0.002
		age c [2nd degree]	3.24	1.46-5.03	0.001
		gender [Male]	0.11	-0.04-0.27	0.158
		age c [1st degree] *gender [Male]	-0.49	-2.74-1.75	0.666
		age c [2nd degree] *gender [Male]	-1.71	-3.99-0.56	0.143
		Random Effects
		σ2	0.3
		τ00 id	0
		ICC	0.02
		N id	138
		Observations	209
		Marginal R2 / Conditional R2	0.161 / 0.174
	SLF II Left	(Intercept)	2.99	2.87-3.10	<0.001
		age c [1st degree]	2.54	0.79-4.28	0.006
		age c [2nd degree]	3.26	1.43-5.08	0.001
		gender [Male]	0.11	-0.05-0.27	0.168
		age c [1st degree] *gender [Male]	-0.37	-2.66-1.92	0.752
		age c [2nd degree] *gender [Male]	-1.57	-3.90-0.75	0.187
		Random Effects
		σ2	0.32
		τ00 id	0
		ICC	0.01
		N id	138
		Observations	209
		Marginal R2 / Conditional R2	0.151 / 0.158
	SLF II Right	(Intercept)	2.98	2.86-3.11	<0.001
		age c [1st degree]	3.48	1.66-5.29	<0.001
		age c [2nd degree]	3.58	1.69-5.47	<0.001
		gender [Male]	0.15	-0.01-0.31	0.077
		age c [1st degree] *gender [Male]	-0.28	-2.66-2.10	0.816
		age c [2nd degree] *gender [Male]	-1.69	-4.10-0.73	0.174
		Random Effects
		σ2	0.33
		τ00 id	0.01
		ICC	0.04
		N id	138
		Observations	209
		Marginal R2 / Conditional R2	0.212 / 0.242
	SLF III Left	(Intercept)	3.07	2.95-3.19	<0.001
		age c [1st degree]	1.71	-0.04-3.45	0.058
		age c [2nd degree]	2.93	1.11-4.75	0.002
		gender [Male]	0.14	-0.02-0.29	0.097
		age c [1st degree] *gender [Male]	-0.26	-2.55-2.04	0.826
		age c [2nd degree] *gender [Male]	-1.55	-3.87-0.77	0.194
		Random Effects
		σ2	0.31
		τ00 id	0.01
		ICC	0.04
		N id	138
		Observations	209
		Marginal R2 / Conditional R2	0.106 / 0.145
	SLF III Right	(Intercept)	3.07	2.95-3.19	<0.001
		age c [1st degree]	2.62	0.83-4.42	0.005
		age c [2nd degree]	3.26	1.39-5.13	0.001
		gender [Male]	0.15	-0.01-0.31	0.077
		age c [1st degree] *gender [Male]	-0.29	-2.64-2.07	0.81
		age c [2nd degree] *gender [Male]	-1.8	-4.18-0.59	0.143
		Random Effects
		σ2	0.32
		τ00 id	0.02
		ICC	0.05
		N id	138
		Observations	209
		Marginal R2 / Conditional R2	0.152 / 0.197
	ST FO Left	(Intercept)	3.38	3.23-3.52	<0.001
		age c [1st degree]	2.31	0.15-4.46	0.039
		age c [2nd degree]	3.24	0.99-5.48	0.006
		gender [Male]	0.17	-0.02-0.37	0.091
		age c [1st degree] *gender [Male]	-0.48	-3.32-2.35	0.737
		age c [2nd degree] *gender [Male]	-2.05	-4.91-0.82	0.164
		Random Effects
		σ2	0.45
		τ00 id	0.04
		ICC	0.08
		N id	138
		Observations	209
		Marginal R2 / Conditional R2	0.094 / 0.164
	ST FO Right	(Intercept)	3.36	3.21-3.51	<0.001
		age c [1st degree]	2.65	0.44-4.87	0.021
		age c [2nd degree]	3.08	0.77-5.39	0.011
		gender [Male]	0.17	-0.03-0.37	0.099
		age c [1st degree] *gender [Male]	-0.44	-3.35-2.46	0.765
		age c [2nd degree] *gender [Male]	-2.07	-5.01-0.88	0.171
		Random Effects
		σ2	0.49
		τ00 id	0.03
		ICC	0.05
		N id	138
		Observations	209
		Marginal R2 / Conditional R2	0.097 / 0.141
	ST OCC Left	(Intercept)	2.91	2.80-3.02	<0.001
		age c [1st degree]	2.47	0.89-4.05	0.003
		age c [2nd degree]	3.09	1.44-4.75	<0.001
		gender [Male]	0.1	-0.04-0.25	0.153
		age c [1st degree] *gender [Male]	-0.28	-2.36-1.79	0.788
		age c [2nd degree] *gender [Male]	-1.4	-3.51-0.70	0.194
		Random Effects
		σ2	0.26
		τ00 id	0
		ICC	0
		N id	138
		Observations	209
		Marginal R2 / Conditional R2	0.172 / 0.172
	ST OCC Right	(Intercept)	2.88	2.77-2.98	<0.001
		age c [1st degree]	2.55	1.00-4.10	0.002
		age c [2nd degree]	3.04	1.42-4.67	<0.001
		gender [Male]	0.12	-0.02-0.25	0.11
		age c [1st degree] *gender [Male]	-0.35	-2.39-1.68	0.735
		age c [2nd degree] *gender [Male]	-1.47	-3.53-0.60	0.168
		Random Effects
		σ2	0.25
		τ00 id	0
		ICC	0
		N id	138
		Observations	209
		Marginal R2 / Conditional R2	0.176 / 0.176
	ST PAR Left	(Intercept)	2.88	2.77-2.99	<0.001
		age c [1st degree]	2.45	0.82-4.09	0.004
		age c [2nd degree]	3.1	1.39-4.81	0.001
		gender [Male]	0.11	-0.03-0.26	0.131
		age c [1st degree] *gender [Male]	-0.33	-2.48-1.82	0.763
		age c [2nd degree] *gender [Male]	-1.45	-3.62-0.73	0.196
		Random Effects
		σ2	0.28
		τ00 id	0
		ICC	0
		N id	138
		Observations	209
		Marginal R2 / Conditional R2	0.161 / 0.161
	ST PAR Right	(Intercept)	2.92	2.81-3.03	<0.001
		age c [1st degree]	2.6	0.95-4.25	0.003
		age c [2nd degree]	3.17	1.44-4.89	0.001
		gender [Male]	0.13	-0.02-0.28	0.1
		age c [1st degree] *gender [Male]	-0.52	-2.69-1.65	0.639
		age c [2nd degree] *gender [Male]	-1.67	-3.87-0.53	0.14
		Random Effects
		σ2	0.28
		τ00 id	0
		ICC	0
		N id	138
		Observations	209
		Marginal R2 / Conditional R2	0.160 / 0.160
	ST POSTC Left	(Intercept)	2.78	2.68-2.89	<0.001
		age c [1st degree]	2.49	0.92-4.06	0.003
		age c [2nd degree]	3.04	1.39-4.68	0.001
		gender [Male]	0.11	-0.03-0.25	0.124
		age c [1st degree] *gender [Male]	-0.41	-2.47-1.66	0.7
		age c [2nd degree] *gender [Male]	-1.48	-3.57-0.61	0.169
		Random Effects
		σ2	0.26
		τ00 id	0
		ICC	0
		N id	138
		Observations	209
		Marginal R2 / Conditional R2	0.167 / 0.167
	ST POSTC Right	(Intercept)	2.81	2.70-2.91	<0.001
		age c [1st degree]	2.68	1.09-4.26	0.001
		age c [2nd degree]	3.08	1.42-4.73	0.001
		gender [Male]	0.12	-0.03-0.26	0.113
		age c [1st degree] *gender [Male]	-0.61	-2.69-1.48	0.569
		age c [2nd degree] *gender [Male]	-1.67	-3.79-0.44	0.123
		Random Effects
		σ2	0.26
		τ00 id	0
		ICC	0.01
		N id	138
		Observations	209
		Marginal R2 / Conditional R2	0.166 / 0.178
	ST PREC Left	(Intercept)	2.89	2.78-3.00	<0.001
		age c [1st degree]	2.51	0.86-4.15	0.004
		age c [2nd degree]	3.14	1.42-4.86	0.001
		gender [Male]	0.13	-0.02-0.28	0.095
		age c [1st degree] *gender [Male]	-0.44	-2.60-1.72	0.69
		age c [2nd degree] *gender [Male]	-1.56	-3.75-0.63	0.165
		Random Effects
		σ2	0.28
		τ00 id	0
		ICC	0
		N id	138
		Observations	209
		Marginal R2 / Conditional R2	0.160 / 0.160
	ST PREC Right	(Intercept)	2.87	2.76-2.98	<0.001
		age c [1st degree]	2.69	1.06-4.33	0.002
		age c [2nd degree]	3.13	1.42-4.83	0.001
		gender [Male]	0.13	-0.01-0.28	0.078
		age c [1st degree] *gender [Male]	-0.48	-2.63-1.66	0.659
		age c [2nd degree] *gender [Male]	-1.68	-3.85-0.49	0.133
		Random Effects
		σ2	0.27
		τ00 id	0.01
		ICC	0.02
		N id	138
		Observations	209
		Marginal R2 / Conditional R2	0.168 / 0.184
	ST PREF Left	(Intercept)	3.23	3.10-3.36	<0.001
		age c [1st degree]	2.4	0.46-4.33	0.017
		age c [2nd degree]	3.26	1.25-5.28	0.002
		gender [Male]	0.16	-0.01-0.34	0.071
		age c [1st degree] *gender [Male]	-0.48	-3.02-2.06	0.711
		age c [2nd degree] *gender [Male]	-1.89	-4.46-0.68	0.152
		Random Effects
		σ2	0.36
		τ00 id	0.03
		ICC	0.08
		N id	138
		Observations	209
		Marginal R2 / Conditional R2	0.120 / 0.189
	ST PREF Right	(Intercept)	3.15	3.02-3.28	<0.001
		age c [1st degree]	2.63	0.71-4.54	0.009
		age c [2nd degree]	3.12	1.12-5.11	0.003
		gender [Male]	0.15	-0.03-0.32	0.1
		age c [1st degree] *gender [Male]	-0.38	-2.89-2.14	0.769
		age c [2nd degree] *gender [Male]	-1.92	-4.46-0.62	0.142
		Random Effects
		σ2	0.36
		τ00 id	0.02
		ICC	0.05
		N id	138
		Observations	209
		Marginal R2 / Conditional R2	0.126 / 0.173
	ST PREM Left	(Intercept)	2.99	2.87-3.11	<0.001
		age c [1st degree]	2.13	0.39-3.86	0.019
		age c [2nd degree]	3.08	1.27-4.89	0.001
		gender [Male]	0.12	-0.04-0.27	0.154
		age c [1st degree] *gender [Male]	-0.25	-2.53-2.03	0.83
		age c [2nd degree] *gender [Male]	-1.6	-3.91-0.71	0.177
		Random Effects
		σ2	0.3
		τ00 id	0.01
		ICC	0.04
		N id	138
		Observations	209
		Marginal R2 / Conditional R2	0.127 / 0.159
	ST PREM Right	(Intercept)	2.96	2.84-3.08	<0.001
		age c [1st degree]	2.54	0.79-4.30	0.006
		age c [2nd degree]	3.12	1.30-4.95	0.001
		gender [Male]	0.11	-0.05-0.27	0.164
		age c [1st degree] *gender [Male]	-0.34	-2.64-1.96	0.771
		age c [2nd degree] *gender [Male]	-1.8	-4.13-0.53	0.133
		Random Effects
		σ2	0.31
		τ00 id	0.02
		ICC	0.05
		N id	138
		Observations	209
		Marginal R2 / Conditional R2	0.140 / 0.182
	STR Left	(Intercept)	2.87	2.76-2.97	<0.001
		age c [1st degree]	2.4	0.78-4.02	0.005
		age c [2nd degree]	3	1.31-4.70	0.001
		gender [Male]	0.15	0.00-0.29	0.05
		age c [1st degree] *gender [Male]	-0.48	-2.60-1.65	0.659
		age c [2nd degree] *gender [Male]	-1.62	-3.77-0.54	0.145
		Random Effects
		σ2	0.27
		τ00 id	0
		ICC	0
		N id	138
		Observations	209
		Marginal R2 / Conditional R2	0.153 / 0.153
	STR Right	(Intercept)	2.9	2.79-3.01	<0.001
		age c [1st degree]	2.61	0.99-4.23	0.002
		age c [2nd degree]	3.14	1.44-4.83	0.001
		gender [Male]	0.14	-0.01-0.28	0.068
		age c [1st degree] *gender [Male]	-0.46	-2.59-1.67	0.673
		age c [2nd degree] *gender [Male]	-1.77	-3.93-0.40	0.113
		Random Effects
		σ2	0.27
		τ00 id	0
		ICC	0.01
		N id	138
		Observations	209
		Marginal R2 / Conditional R2	0.165 / 0.173
	T OCC Left	(Intercept)	2.84	2.74-2.95	<0.001
		age c [1st degree]	2.36	0.80-3.93	0.004
		age c [2nd degree]	2.96	1.33-4.59	0.001
		gender [Male]	0.11	-0.03-0.25	0.126
		age c [1st degree] *gender [Male]	-0.49	-2.54-1.56	0.641
		age c [2nd degree] *gender [Male]	-1.24	-3.32-0.84	0.246
		Random Effects
		σ2	0.26
		τ00 id	0
		ICC	0
		N id	138
		Observations	209
		Marginal R2 / Conditional R2	0.161 / 0.161
	T OCC Right	(Intercept)	2.96	2.76-3.16	<0.001
		age c [1st degree]	2.89	0.00-5.78	0.053
		age c [2nd degree]	1.11	-1.90-4.12	0.472
		gender [Male]	-0.02	-0.28-0.25	0.902
		age c [1st degree] *gender [Male]	-0.79	-4.59-3.01	0.684
		age c [2nd degree] *gender [Male]	0.43	-3.41-4.28	0.826
		Random Effects
		σ2	0.82
		τ00 id	0.06
		ICC	0.06
		N id	138
		Observations	209
		Marginal R2 / Conditional R2	0.042 / 0.103
	T PAR Left	(Intercept)	2.84	2.73-2.95	<0.001
		age c [1st degree]	2.39	0.79-4.00	0.005
		age c [2nd degree]	3.01	1.33-4.69	0.001
		gender [Male]	0.12	-0.03-0.26	0.122
		age c [1st degree] *gender [Male]	-0.33	-2.44-1.78	0.758
		age c [2nd degree] *gender [Male]	-1.44	-3.58-0.70	0.189
		Random Effects
		σ2	0.27
		τ00 id	0
		ICC	0
		N id	138
		Observations	209
		Marginal R2 / Conditional R2	0.157 / 0.157
	T PAR Right	(Intercept)	2.87	2.76-2.98	<0.001
		age c [1st degree]	2.56	0.94-4.17	0.003
		age c [2nd degree]	3.12	1.42-4.81	0.001
		gender [Male]	0.12	-0.02-0.27	0.098
		age c [1st degree] *gender [Male]	-0.47	-2.59-1.66	0.666
		age c [2nd degree] *gender [Male]	-1.64	-3.79-0.52	0.14
		Random Effects
		σ2	0.27
		τ00 id	0
		ICC	0
		N id	138
		Observations	209
		Marginal R2 / Conditional R2	0.162 / 0.162
	T POSTC Left	(Intercept)	2.74	2.64-2.84	<0.001
		age c [1st degree]	2.45	0.91-3.98	0.003
		age c [2nd degree]	2.93	1.32-4.53	0.001
		gender [Male]	0.11	-0.02-0.25	0.11
		age c [1st degree] *gender [Male]	-0.34	-2.36-1.67	0.738
		age c [2nd degree] *gender [Male]	-1.48	-3.52-0.57	0.159
		Random Effects
		σ2	0.25
		τ00 id	0
		ICC	0
		N id	138
		Observations	209
		Marginal R2 / Conditional R2	0.167 / 0.167
	T POSTC Right	(Intercept)	2.78	2.67-2.89	<0.001
		age c [1st degree]	2.64	1.08-4.20	0.001
		age c [2nd degree]	3.03	1.39-4.66	0.001
		gender [Male]	0.12	-0.02-0.26	0.108
		age c [1st degree] *gender [Male]	-0.53	-2.58-1.52	0.613
		age c [2nd degree] *gender [Male]	-1.67	-3.75-0.42	0.12
		Random Effects
		σ2	0.25
		τ00 id	0
		ICC	0.01
		N id	138
		Observations	209
		Marginal R2 / Conditional R2	0.168 / 0.176
	T PREC Left	(Intercept)	2.85	2.74-2.96	<0.001
		age c [1st degree]	2.49	0.87-4.11	0.004
		age c [2nd degree]	3.08	1.38-4.77	0.001
		gender [Male]	0.13	-0.01-0.28	0.08
		age c [1st degree] *gender [Male]	-0.4	-2.53-1.73	0.714
		age c [2nd degree] *gender [Male]	-1.59	-3.75-0.57	0.152
		Random Effects
		σ2	0.28
		τ00 id	0
		ICC	0
		N id	138
		Observations	209
		Marginal R2 / Conditional R2	0.161 / 0.161
	T PREC Right	(Intercept)	2.85	2.74-2.96	<0.001
		age c [1st degree]	2.66	1.04-4.28	0.002
		age c [2nd degree]	3.1	1.41-4.80	0.001
		gender [Male]	0.14	-0.01-0.29	0.063
		age c [1st degree] *gender [Male]	-0.42	-2.55-1.71	0.701
		age c [2nd degree] *gender [Male]	-1.69	-3.85-0.47	0.128
		Random Effects
		σ2	0.27
		τ00 id	0
		ICC	0.02
		N id	138
		Observations	209
		Marginal R2 / Conditional R2	0.171 / 0.183
	T PREF Left	(Intercept)	3.16	3.03-3.28	<0.001
		age c [1st degree]	2.42	0.58-4.26	0.012
		age c [2nd degree]	3.19	1.27-5.10	0.002
		gender [Male]	0.16	-0.00-0.33	0.059
		age c [1st degree] *gender [Male]	-0.46	-2.88-1.96	0.709
		age c [2nd degree] *gender [Male]	-1.84	-4.29-0.61	0.144
		Random Effects
		σ2	0.33
		τ00 id	0.03
		ICC	0.07
		N id	138
		Observations	209
		Marginal R2 / Conditional R2	0.129 / 0.193
	T PREF Right	(Intercept)	3.08	2.96-3.21	<0.001
		age c [1st degree]	2.64	0.80-4.48	0.006
		age c [2nd degree]	3.12	1.20-5.04	0.002
		gender [Male]	0.14	-0.02-0.31	0.094
		age c [1st degree] *gender [Male]	-0.36	-2.78-2.06	0.771
		age c [2nd degree] *gender [Male]	-1.91	-4.36-0.54	0.131
		Random Effects
		σ2	0.34
		τ00 id	0.02
		ICC	0.05
		N id	138
		Observations	209
		Marginal R2 / Conditional R2	0.135 / 0.181
	T PREM Left	(Intercept)	2.98	2.86-3.09	<0.001
		age c [1st degree]	2.17	0.45-3.89	0.016
		age c [2nd degree]	3	1.20-4.80	0.002
		gender [Male]	0.13	-0.03-0.28	0.116
		age c [1st degree] *gender [Male]	-0.25	-2.51-2.01	0.831
		age c [2nd degree] *gender [Male]	-1.63	-3.92-0.66	0.167
		Random Effects
		σ2	0.3
		τ00 id	0.01
		ICC	0.02
		N id	138
		Observations	209
		Marginal R2 / Conditional R2	0.128 / 0.147
	T PREM Right	(Intercept)	2.9	2.78-3.01	<0.001
		age c [1st degree]	2.55	0.85-4.25	0.004
		age c [2nd degree]	3.05	1.27-4.82	0.001
		gender [Male]	0.12	-0.03-0.27	0.131
		age c [1st degree] *gender [Male]	-0.31	-2.55-1.92	0.785
		age c [2nd degree] *gender [Male]	-1.8	-4.07-0.46	0.123
		Random Effects
		σ2	0.29
		τ00 id	0.01
		ICC	0.04
		N id	138
		Observations	209
		Marginal R2 / Conditional R2	0.146 / 0.178
	UF Left	(Intercept)	3.15	3.03-3.28	<0.001
		age c [1st degree]	2.55	0.74-4.37	0.007
		age c [2nd degree]	3.16	1.27-5.05	0.002
		gender [Male]	0.13	-0.03-0.30	0.12
		age c [1st degree] *gender [Male]	-0.44	-2.82-1.95	0.721
		age c [2nd degree] *gender [Male]	-1.74	-4.16-0.67	0.16
		Random Effects
		σ2	0.32
		τ00 id	0.03
		ICC	0.09
		N id	138
		Observations	209
		Marginal R2 / Conditional R2	0.135 / 0.210
	UF Right	(Intercept)	3.06	2.94-3.18	<0.001
		age c [1st degree]	2.66	0.88-4.44	0.005
		age c [2nd degree]	2.94	1.08-4.79	0.003
		gender [Male]	0.12	-0.04-0.29	0.135
		age c [1st degree] *gender [Male]	-0.45	-2.78-1.89	0.709
		age c [2nd degree] *gender [Male]	-1.73	-4.10-0.64	0.155
		Random Effects
		σ2	0.32
		τ00 id	0.02
		ICC	0.05
		N id	138
		Observations	209
		Marginal R2 / Conditional R2	0.134 / 0.178

## Sheet: S4. Model Comprison 1
Supplementary Table S4. Model comparisons for mixed models prediciting age related T1w/T2w Ratio Development
		T1w/T2w Ratio
	Model	AIC	logLik	p	pFDR
AF Left	1	374.88	-183.44
	2	360.764	-175.382	5.9575e-05	0.000280078
AF Right	1	381.847	-186.923
	2	370.864	-180.432	0.00031433	0.000572242
ATR Left	1	400.354	-196.177
	2	391.576	-190.788	0.00102662	0.00137528
ATR Right	1	395.26	-193.63
	2	387.661	-188.831	0.00194647	0.00230332
CA	1	340.285	-166.143
	2	326.593	-158.297	7.4544e-05	0.000280078
CC 1	1	629.28	-310.64
	2	628.78	-309.39	0.113846	0.115472
CC 2	1	496.791	-244.395
	2	491.964	-240.982	0.00898086	0.00951703
CC 3	1	459.121	-225.56
	2	453.481	-221.74	0.00570798	0.00623487
CC 4	1	373.048	-182.524
	2	359.434	-174.717	7.7671e-05	0.000280078
CC 5	1	360.609	-176.304
	2	346.404	-168.202	5.6847e-05	0.000280078
CC 6	1	366.767	-179.383
	2	352.373	-171.187	5.1471e-05	0.000280078
CC 7	1	326.152	-159.076
	2	309.408	-149.704	1.4949e-05	0.000280078
CG Left	1	409.431	-200.716
	2	400.965	-195.482	0.00121571	0.00156937
CG Right	1	407.423	-199.712
	2	398.539	-194.27	0.00096994	0.00135031
CST Left	1	372.28	-182.14
	2	361.22	-175.61	0.00030165	0.000572242
CST Right	1	375.704	-183.852
	2	365.122	-177.561	0.00038958	0.000674812
FPT Left	1	408.654	-200.327
	2	400.558	-195.279	0.00148566	0.00184901
FPT Right	1	416.775	-204.388
	2	410.778	-200.389	0.00468361	0.00527835
FX Left	1	358.885	-175.442
	2	352.835	-171.418	0.00455082	0.00521142
FX Right	1	345.329	-168.665
	2	340.164	-165.082	0.00743392	0.0079971
ICP Left	1	370.47	-181.235
	2	361.232	-175.616	0.00080118	0.00113768
ICP Right	1	451.001	-221.5
	2	448.178	-219.089	0.0280808	0.0288948
IFO Left	1	413.94	-202.97
	2	405.286	-197.643	0.00109865	0.00144452
IFO Right	1	368.693	-180.346
	2	358.346	-174.173	0.00044177	0.00073693
ILF Left	1	357.627	-174.813
	2	343.291	-166.645	5.3057e-05	0.000280078
ILF Right	1	360.772	-176.386
	2	348.087	-169.044	0.00012711	0.000312767
MCP	1	362.636	-177.318
	2	354.839	-172.419	0.00174803	0.00210356
MLF Left	1	361.076	-176.538
	2	346.658	-168.329	5.0787e-05	0.000280078
MLF Right	1	361.142	-176.571
	2	348.7	-169.35	0.00014451	0.000330975
OR Left	1	336.256	-164.128
	2	321.987	-155.993	5.4932e-05	0.000280078
OR Right	1	327.629	-159.814
	2	312.357	-151.179	3.2402e-05	0.000280078
POPT Left	1	356.136	-174.068
	2	343.973	-166.987	0.00016765	0.000360702
POPT Right	1	361.779	-176.89
	2	350.781	-170.391	0.00031189	0.000572242
SCP Left	1	343.567	-167.783
	2	332.986	-161.493	0.00038968	0.000674812
SCP Right	1	339.943	-165.972
	2	329.749	-159.875	0.00047945	0.000773658
SLF I Left	1	368.273	-180.136
	2	354.319	-172.16	6.492e-05	0.000280078
SLF I Right	1	372.202	-182.101
	2	359.411	-174.706	0.00012016	0.000312767
SLF II Left	1	381.705	-186.852
	2	368.187	-179.094	8.1733e-05	0.000280078
SLF II Right	1	401.167	-196.584
	2	385.446	-187.723	2.5571e-05	0.000280078
SLF III Left	1	378.657	-185.329
	2	368.947	-179.473	0.00062146	0.000919243
SLF III Right	1	392.328	-192.164
	2	381.201	-185.601	0.00029115	0.000572242
ST FO Left	1	463.617	-227.808
	2	457.853	-223.927	0.00533123	0.00591433
ST FO Right	1	472.58	-232.29
	2	468.409	-229.204	0.0129864	0.0135593
ST OCC Left	1	342.48	-167.24
	2	326.621	-158.31	2.3779e-05	0.000280078
ST OCC Right	1	334.771	-163.386
	2	319.737	-154.868	3.6711e-05	0.000280078
ST PAR Left	1	355.394	-173.697
	2	340.884	-165.442	4.8381e-05	0.000280078
ST PAR Right	1	359.037	-175.518
	2	346.031	-168.016	0.00010721	0.000312767
ST POSTC Left	1	338.968	-165.484
	2	324.523	-157.261	5.008e-05	0.000280078
ST POSTC Right	1	342.156	-167.078
	2	329.287	-159.644	0.00011527	0.000312767
ST PREC Left	1	358.178	-175.089
	2	344.497	-167.248	7.4956e-05	0.000280078
ST PREC Right	1	354.835	-173.418
	2	342.138	-166.069	0.00012622	0.000312767
ST PREF Left	1	421.646	-206.823
	2	412.855	-201.427	0.0010201	0.00137528
ST PREF Right	1	415.121	-203.56
	2	407.725	-198.863	0.00217541	0.00253204
ST PREM Left	1	377.221	-184.61
	2	365.938	-177.969	0.00026781	0.000543272
ST PREM Right	1	380.5	-186.25
	2	370.426	-180.213	0.00051116	0.000788964
STR Left	1	351.059	-171.529
	2	339.314	-164.657	0.00020938	0.000437235
STR Right	1	352.616	-172.308
	2	340.371	-165.185	0.00016046	0.000356021
T OCC Left	1	337.449	-164.724
	2	321.756	-155.878	2.5954e-05	0.000280078
T OCC Right	1	575.863	-283.931
	2	575.798	-282.899	0.150772	0.150772
T PAR Left	1	347.632	-169.816
	2	333.963	-161.981	7.5445e-05	0.000280078
T PAR Right	1	351.124	-171.562
	2	337.935	-163.967	9.7252e-05	0.000312767
T POSTC Left	1	328.902	-160.451
	2	315.409	-152.705	8.284e-05	0.000280078
T POSTC Right	1	336.326	-164.163
	2	323.651	-156.826	0.00012775	0.000312767
T PREC Left	1	351.929	-171.965
	2	338.934	-164.467	0.00010778	0.000312767
T PREC Right	1	352.151	-172.076
	2	339.629	-164.815	0.0001385	0.000327783
T PREF Left	1	402.587	-197.293
	2	393.268	-191.634	0.00076747	0.00111205
T PREF Right	1	400.375	-196.187
	2	392.152	-191.076	0.00138718	0.00175875
T PREM Left	1	373.546	-182.773
	2	363.219	-176.609	0.00044631	0.00073693
T PREM Right	1	368.421	-180.211
	2	358.609	-174.304	0.00058834	0.000888769
UF Left	1	395.858	-193.929
	2	385.721	-187.86	0.0004944	0.000780053
UF Right	1	385.331	-188.665
	2	377.265	-183.633	0.00151046	0.00184901

## Sheet: S5. Model Comparison 2
Supplementary Table S5. Model comparisons for mixed models prediciting sex related T1w/T2w Ratio Development
	Model	AIC	logLik	p	pFDR
AF Left	2	360.764	-175.382
	3	360.521	-174.261	0.134239	0.167598
AF Right	2	370.864	-180.432
	3	369.904	-178.952	0.0853409	0.161028
ATR Left	2	391.576	-190.788
	3	390.341	-189.171	0.0721168	0.161028
ATR Right	2	387.661	-188.831
	3	386.693	-187.346	0.0849052	0.161028
CA	2	326.593	-158.297
	3	326.67	-157.335	0.16552	0.178888
CC 1	2	628.78	-309.39
	3	627.901	-307.95	0.0897379	0.161028
CC 2	2	491.964	-240.982
	3	490.694	-239.347	0.0705495	0.161028
CC 3	2	453.481	-221.74
	3	452.908	-220.454	0.108736	0.161028
CC 4	2	359.434	-174.717
	3	358.123	-173.061	0.0688274	0.161028
CC 5	2	346.404	-168.202
	3	345.722	-166.861	0.101531	0.161028
CC 6	2	352.373	-171.187
	3	351.599	-169.799	0.0957838	0.161028
CC 7	2	309.408	-149.704
	3	308.917	-148.459	0.114566	0.161028
CG Left	2	400.965	-195.482
	3	398.84	-193.42	0.0422684	0.161028
CG Right	2	398.539	-194.27
	3	397.709	-192.855	0.0925039	0.161028
CST Left	2	361.22	-175.61
	3	359.842	-173.921	0.0660851	0.161028
CST Right	2	365.122	-177.561
	3	363.226	-175.613	0.0483898	0.161028
FPT Left	2	400.558	-195.279
	3	398.355	-193.177	0.0403443	0.161028
FPT Right	2	410.778	-200.389
	3	408.679	-198.339	0.0429078	0.161028
FX Left	2	352.835	-171.418
	3	354.043	-171.021	0.373382	0.378716
FX Right	2	340.164	-165.082
	3	340.271	-164.135	0.16881	0.178888
ICP Left	2	361.232	-175.616
	3	361.761	-174.88	0.225188	0.231715
ICP Right	2	448.178	-219.089
	3	448.572	-218.286	0.205047	0.214094
IFO Left	2	405.286	-197.643
	3	404.469	-196.235	0.0932898	0.161028
IFO Right	2	358.346	-174.173
	3	357.302	-172.651	0.0810528	0.161028
ILF Left	2	343.291	-166.645
	3	343.388	-165.694	0.167772	0.178888
ILF Right	2	348.087	-169.044
	3	347.71	-167.855	0.123127	0.161093
MCP	2	354.839	-172.419
	3	354.737	-171.368	0.147101	0.168454
MLF Left	2	346.658	-168.329
	3	346.195	-167.097	0.11656	0.161028
MLF Right	2	348.7	-169.35
	3	347.904	-167.952	0.094528	0.161028
OR Left	2	321.987	-155.993
	3	321.414	-154.707	0.108717	0.161028
OR Right	2	312.357	-151.179
	3	311.762	-149.881	0.107178	0.161028
POPT Left	2	343.973	-166.987
	3	343.046	-165.523	0.0871027	0.161028
POPT Right	2	350.781	-170.391
	3	349.561	-168.78	0.0727051	0.161028
SCP Left	2	332.986	-161.493
	3	332.268	-160.134	0.0992638	0.161028
SCP Right	2	329.749	-159.875
	3	329.536	-158.768	0.136818	0.167598
SLF I Left	2	354.319	-172.16
	3	354.107	-171.054	0.136911	0.167598
SLF I Right	2	359.411	-174.706
	3	359.279	-173.64	0.144237	0.167882
SLF II Left	2	368.187	-179.094
	3	368.17	-178.085	0.155556	0.17257
SLF II Right	2	385.446	-187.723
	3	384.14	-186.07	0.0690463	0.161028
SLF III Left	2	368.947	-179.473
	3	368.035	-178.017	0.0879335	0.161028
SLF III Right	2	381.201	-185.601
	3	379.89	-183.945	0.068791	0.161028
ST FO Left	2	457.853	-223.927
	3	456.849	-222.425	0.0830566	0.161028
ST FO Right	2	468.409	-229.204
	3	467.528	-227.764	0.0896535	0.161028
ST OCC Left	2	326.621	-158.31
	3	326.457	-157.229	0.141329	0.167882
ST OCC Right	2	319.737	-154.868
	3	319.034	-153.517	0.100179	0.161028
ST PAR Left	2	340.884	-165.442
	3	340.464	-164.232	0.119828	0.161028
ST PAR Right	2	346.031	-168.016
	3	345.15	-166.575	0.0895882	0.161028
ST POSTC Left	2	324.523	-157.261
	3	324.006	-156.003	0.112635	0.161028
ST POSTC Right	2	329.287	-159.644
	3	328.599	-158.3	0.101094	0.161028
ST PREC Left	2	344.497	-167.248
	3	343.529	-165.764	0.0849198	0.161028
ST PREC Right	2	342.138	-166.069
	3	340.823	-164.412	0.0686713	0.161028
ST PREF Left	2	412.855	-201.427
	3	411.42	-199.71	0.0638407	0.161028
ST PREF Right	2	407.725	-198.863
	3	406.874	-197.437	0.0912908	0.161028
ST PREM Left	2	365.938	-177.969
	3	365.787	-176.893	0.142497	0.167882
ST PREM Right	2	370.426	-180.213
	3	370.384	-179.192	0.153045	0.172479
STR Left	2	339.314	-164.657
	3	337.236	-162.618	0.0434417	0.161028
STR Right	2	340.371	-165.185
	3	338.824	-163.412	0.0596555	0.161028
T OCC Left	2	321.756	-155.878
	3	321.27	-154.635	0.114915	0.161028
T OCC Right	2	575.798	-282.899
	3	577.784	-282.892	0.905046	0.905046
T PAR Left	2	333.963	-161.981
	3	333.427	-160.714	0.111326	0.161028
T PAR Right	2	337.935	-163.967
	3	337.02	-162.51	0.087767	0.161028
T POSTC Left	2	315.409	-152.705
	3	314.707	-151.354	0.100201	0.161028
T POSTC Right	2	323.651	-156.826
	3	322.896	-155.448	0.0969526	0.161028
T PREC Left	2	338.934	-164.467
	3	337.678	-162.839	0.0711561	0.161028
T PREC Right	2	339.629	-164.815
	3	337.948	-162.974	0.0550261	0.161028
T PREF Left	2	393.268	-191.634
	3	391.512	-189.756	0.052594	0.161028
T PREF Right	2	392.152	-191.076
	3	391.194	-189.597	0.0854223	0.161028
T PREM Left	2	363.219	-176.609
	3	362.595	-175.298	0.105309	0.161028
T PREM Right	2	358.609	-174.304
	3	358.194	-173.097	0.120204	0.161028
UF Left	2	385.721	-187.86
	3	385.187	-186.593	0.111407	0.161028
UF Right	2	377.265	-183.633
	3	376.909	-182.454	0.12479	0.161093

## Sheet: S6. Model Comparison 3
Supplementary Table S6. Model comparisons for mixed models prediciting sex*age related T1w/T2w Ratio Development
		T1w/T2w Ratio
	Model	AIC	logLik	p	pFDR
AF Left	3	360.521	-174.261
	4	363.024	-173.512	0.472981	0.508812
AF Right	3	369.904	-178.952
	4	371.727	-177.864	0.336838	0.487639
ATR Left	3	390.341	-189.171
	4	391.932	-187.966	0.299837	0.487639
ATR Right	3	386.693	-187.346
	4	388.132	-186.066	0.277951	0.487639
CA	3	326.67	-157.335
	4	328.88	-156.44	0.408464	0.487639
CC 1	3	627.901	-307.95
	4	630.096	-307.048	0.405554	0.487639
CC 2	3	490.694	-239.347
	4	492.503	-238.251	0.334348	0.487639
CC 3	3	452.908	-220.454
	4	454.661	-219.331	0.325189	0.487639
CC 4	3	358.123	-173.061
	4	359.936	-171.968	0.335055	0.487639
CC 5	3	345.722	-166.861
	4	347.378	-165.689	0.309752	0.487639
CC 6	3	351.599	-169.799
	4	353.72	-168.86	0.390802	0.487639
CC 7	3	308.917	-148.459
	4	311.024	-147.512	0.387953	0.487639
CG Left	3	398.84	-193.42
	4	400.979	-192.49	0.394321	0.487639
CG Right	3	397.709	-192.855
	4	399.636	-191.818	0.35471	0.487639
CST Left	3	359.842	-173.921
	4	361.946	-172.973	0.387445	0.487639
CST Right	3	363.226	-175.613
	4	365.556	-174.778	0.433789	0.492179
FPT Left	3	398.355	-193.177
	4	400.452	-192.226	0.386293	0.487639
FPT Right	3	408.679	-198.339
	4	410.612	-197.306	0.355766	0.487639
FX Left	3	354.043	-171.021
	4	357.305	-170.653	0.691613	0.701493
FX Right	3	340.271	-164.135
	4	343.325	-163.662	0.62313	0.641192
ICP Left	3	361.761	-174.88
	4	363.642	-173.821	0.346702	0.487639
ICP Right	3	448.572	-218.286
	4	450.149	-217.075	0.297846	0.487639
IFO Left	3	404.469	-196.235
	4	406.365	-195.183	0.349232	0.487639
IFO Right	3	357.302	-172.651
	4	358.675	-171.337	0.268797	0.487639
ILF Left	3	343.388	-165.694
	4	345.806	-164.903	0.45343	0.495285
ILF Right	3	347.71	-167.855
	4	349.681	-166.841	0.362566	0.487639
MCP	3	354.737	-171.368
	4	357.345	-170.672	0.498544	0.528307
MLF Left	3	346.195	-167.097
	4	348.836	-166.418	0.506974	0.529341
MLF Right	3	347.904	-167.952
	4	350.131	-167.065	0.412089	0.487639
OR Left	3	321.414	-154.707
	4	323.507	-153.754	0.385446	0.487639
OR Right	3	311.762	-149.881
	4	313.593	-148.797	0.3381	0.487639
POPT Left	3	343.046	-165.523
	4	345.389	-164.694	0.436722	0.492179
POPT Right	3	349.561	-168.78
	4	351.376	-167.688	0.335399	0.487639
SCP Left	3	332.268	-160.134
	4	333.927	-158.964	0.310158	0.487639
SCP Right	3	329.536	-158.768
	4	331.227	-157.613	0.315217	0.487639
SLF I Left	3	354.107	-171.054
	4	356.448	-170.224	0.43634	0.492179
SLF I Right	3	359.279	-173.64
	4	360.897	-172.449	0.303911	0.487639
SLF II Left	3	368.17	-178.085
	4	370.29	-177.145	0.390624	0.487639
SLF II Right	3	384.14	-186.07
	4	386.185	-185.092	0.376249	0.487639
SLF III Left	3	368.035	-178.017
	4	370.253	-177.127	0.410301	0.487639
SLF III Right	3	379.89	-183.945
	4	381.622	-182.811	0.321873	0.487639
ST FO Left	3	456.849	-222.425
	4	458.747	-221.374	0.34967	0.487639
ST FO Right	3	467.528	-227.764
	4	469.514	-226.757	0.365245	0.487639
ST OCC Left	3	326.457	-157.229
	4	328.636	-156.318	0.40233	0.487639
ST OCC Right	3	319.034	-153.517
	4	320.948	-152.474	0.352318	0.487639
ST PAR Left	3	340.464	-164.232
	4	342.642	-163.321	0.402164	0.487639
ST PAR Right	3	345.15	-166.575
	4	346.671	-165.335	0.289563	0.487639
ST POSTC Left	3	324.006	-156.003
	4	325.902	-154.951	0.349235	0.487639
ST POSTC Right	3	328.599	-158.3
	4	329.846	-156.923	0.252407	0.487639
ST PREC Left	3	343.529	-165.764
	4	345.379	-164.69	0.34145	0.487639
ST PREC Right	3	340.823	-164.412
	4	342.316	-163.158	0.285525	0.487639
ST PREF Left	3	411.42	-199.71
	4	413.176	-198.588	0.325574	0.487639
ST PREF Right	3	406.874	-197.437
	4	408.574	-196.287	0.316634	0.487639
ST PREM Left	3	365.787	-176.893
	4	367.869	-175.934	0.38324	0.487639
ST PREM Right	3	370.384	-179.192
	4	371.973	-177.987	0.29956	0.487639
STR Left	3	337.236	-162.618
	4	338.842	-161.421	0.302205	0.487639
STR Right	3	338.824	-163.412
	4	340.057	-162.029	0.250729	0.487639
T OCC Left	3	321.27	-154.635
	4	323.668	-153.834	0.448798	0.495285
T OCC Right	3	577.784	-282.892
	4	581.557	-282.778	0.892712	0.892712
T PAR Left	3	333.427	-160.714
	4	335.549	-159.774	0.390864	0.487639
T PAR Right	3	337.02	-162.51
	4	338.575	-161.287	0.294452	0.487639
T POSTC Left	3	314.707	-151.354
	4	316.54	-150.27	0.338431	0.487639
T POSTC Right	3	322.896	-155.448
	4	324.16	-154.08	0.254648	0.487639
T PREC Left	3	337.678	-162.839
	4	339.412	-161.706	0.322151	0.487639
T PREC Right	3	337.948	-162.974
	4	339.419	-161.709	0.282353	0.487639
T PREF Left	3	391.512	-189.756
	4	393.184	-188.592	0.312272	0.487639
T PREF Right	3	391.194	-189.597
	4	392.753	-188.377	0.295173	0.487639
T PREM Left	3	362.595	-175.298
	4	364.581	-174.29	0.365175	0.487639
T PREM Right	3	358.194	-173.097
	4	359.655	-171.828	0.280991	0.487639
UF Left	3	385.187	-186.593
	4	387.028	-185.514	0.339729	0.487639
UF Right	3	376.909	-182.454
	4	378.699	-181.349	0.33117	0.487639

## Sheet: S7. Scanner t-tests
Supplementary Table S7. T-test Modelling to Assess Scanner Upgrade
Tract	estimate	statistic	p.value	parameter	conf.low	conf.high	method	alternative
1	0.0414672	0.269111	0.790745	19	-0.281046	0.363981	Paired t-test	two.sided
2	0.0116305	0.0787769	0.938034	19	-0.297379	0.32064	Paired t-test	two.sided
3	0.0989946	0.644528	0.526939	19	-0.222478	0.420467	Paired t-test	two.sided
4	0.0232071	0.148278	0.883686	19	-0.304373	0.350788	Paired t-test	two.sided
5	-0.154731	-1.13064	0.272277	19	-0.441166	0.131704	Paired t-test	two.sided
6	0.133822	0.859933	0.400547	19	-0.191892	0.459537	Paired t-test	two.sided
7	0.549938	3.18788	0.00484401	19	0.188872	0.911003	Paired t-test	two.sided
8	0.336193	2.07222	0.0520962	19	-0.0033753	0.675761	Paired t-test	two.sided
9	0.13547	0.839994	0.411357	19	-0.202082	0.473021	Paired t-test	two.sided
10	-0.00587425	-0.0389685	0.969322	19	-0.321384	0.309636	Paired t-test	two.sided
11	-0.0600429	-0.408812	0.687248	19	-0.367449	0.247363	Paired t-test	two.sided
12	-0.0348178	-0.230815	0.819926	19	-0.350545	0.28091	Paired t-test	two.sided
13	-0.193617	-1.4376	0.166813	19	-0.475506	0.0882722	Paired t-test	two.sided
14	0.141557	0.898401	0.380216	19	-0.188231	0.471345	Paired t-test	two.sided
15	0.127243	0.84429	0.409013	19	-0.188197	0.442683	Paired t-test	two.sided
16	-0.00562255	-0.0367498	0.971068	19	-0.325846	0.314601	Paired t-test	two.sided
17	-0.00787185	-0.0534981	0.957894	19	-0.315845	0.300101	Paired t-test	two.sided
18	0.210256	1.32531	0.200787	19	-0.121797	0.542309	Paired t-test	two.sided
19	0.204733	1.37796	0.184228	19	-0.106241	0.515708	Paired t-test	two.sided
20	-0.538357	-3.37482	0.00318049	19	-0.872241	-0.204474	Paired t-test	two.sided
21	-0.494286	-3.03957	0.00674338	19	-0.834647	-0.153924	Paired t-test	two.sided
22	0.119281	0.536352	0.59794	19	-0.346192	0.584753	Paired t-test	two.sided
23	-0.0780222	-0.612731	0.547319	19	-0.344538	0.188493	Paired t-test	two.sided
24	0.0208074	0.137641	0.891973	19	-0.295599	0.337214	Paired t-test	two.sided
25	0.127719	0.674279	0.508255	19	-0.268733	0.524172	Paired t-test	two.sided
26	0.0161768	0.109629	0.913853	19	-0.292669	0.325022	Paired t-test	two.sided
27	-0.0238218	-0.166898	0.869213	19	-0.322564	0.274921	Paired t-test	two.sided
28	-0.0846166	-0.632247	0.53476	19	-0.364735	0.195502	Paired t-test	two.sided
29	-0.0415468	-0.270877	0.789406	19	-0.362572	0.279478	Paired t-test	two.sided
30	-0.0587679	-0.398541	0.694675	19	-0.3674	0.249864	Paired t-test	two.sided
31	-0.142966	-1.04462	0.309309	19	-0.429416	0.143484	Paired t-test	two.sided
32	-0.144275	-1.05445	0.304904	19	-0.430653	0.142104	Paired t-test	two.sided
33	-0.0284841	-0.194391	0.847933	19	-0.335173	0.278205	Paired t-test	two.sided
34	-0.0742901	-0.527023	0.604277	19	-0.369327	0.220746	Paired t-test	two.sided
35	-0.115413	-0.803793	0.431458	19	-0.415939	0.185114	Paired t-test	two.sided
36	-0.125208	-0.876807	0.391543	19	-0.424093	0.173676	Paired t-test	two.sided
37	-0.0181281	-0.120114	0.905654	19	-0.334017	0.297761	Paired t-test	two.sided
38	-0.0379736	-0.264978	0.79388	19	-0.337922	0.261975	Paired t-test	two.sided
39	0.0504099	0.347552	0.731997	19	-0.253168	0.353988	Paired t-test	two.sided
40	-0.0169393	-0.113821	0.910574	19	-0.328433	0.294554	Paired t-test	two.sided
41	0.0722803	0.463581	0.648215	19	-0.254059	0.398619	Paired t-test	two.sided
42	0.0221873	0.13821	0.891528	19	-0.313812	0.358186	Paired t-test	two.sided
43	0.291384	1.72683	0.100421	19	-0.0617915	0.64456	Paired t-test	two.sided
44	0.280337	1.77369	0.0921433	19	-0.0504716	0.611146	Paired t-test	two.sided
45	-0.104486	-0.762176	0.455313	19	-0.391417	0.182445	Paired t-test	two.sided
46	-0.120497	-0.868566	0.395924	19	-0.410864	0.16987	Paired t-test	two.sided
47	-0.0658574	-0.439479	0.665273	19	-0.379505	0.24779	Paired t-test	two.sided
48	-0.10531	-0.720782	0.479819	19	-0.41111	0.200491	Paired t-test	two.sided
49	-0.160862	-1.11287	0.279647	19	-0.463402	0.141678	Paired t-test	two.sided
50	-0.177207	-1.23543	0.231729	19	-0.477426	0.123011	Paired t-test	two.sided
51	-0.0912375	-0.62169	0.541534	19	-0.398404	0.215929	Paired t-test	two.sided
52	-0.0823172	-0.562067	0.580641	19	-0.38885	0.224215	Paired t-test	two.sided
53	0.12566	0.808592	0.428759	19	-0.199609	0.450929	Paired t-test	two.sided
54	0.180378	1.17489	0.254553	19	-0.140959	0.501715	Paired t-test	two.sided
55	-0.0406832	-0.264642	0.794135	19	-0.362442	0.281076	Paired t-test	two.sided
56	-0.0244098	-0.163689	0.871705	19	-0.336527	0.287708	Paired t-test	two.sided
57	-0.0675241	-0.457939	0.65219	19	-0.376145	0.241097	Paired t-test	two.sided
58	-0.0817264	-0.567286	0.577162	19	-0.383259	0.219807	Paired t-test	two.sided
59	-0.15685	-1.15107	0.263984	19	-0.442054	0.128355	Paired t-test	two.sided
60	-0.161869	-1.18671	0.24997	19	-0.447362	0.123623	Paired t-test	two.sided
61	-0.107012	-0.718616	0.481122	19	-0.418694	0.204669	Paired t-test	two.sided
62	-0.138272	-0.949338	0.354369	19	-0.443124	0.166579	Paired t-test	two.sided
63	-0.178582	-1.2308	0.233419	19	-0.482269	0.125105	Paired t-test	two.sided
64	-0.206045	-1.43215	0.168347	19	-0.507171	0.0950804	Paired t-test	two.sided
65	-0.0969414	-0.656831	0.519167	19	-0.40585	0.211967	Paired t-test	two.sided
66	-0.101901	-0.694582	0.495724	19	-0.408964	0.205163	Paired t-test	two.sided
67	0.07446	0.483137	0.634519	19	-0.248112	0.397032	Paired t-test	two.sided
68	0.134478	0.874529	0.392751	19	-0.18737	0.456326	Paired t-test	two.sided
69	-0.0733973	-0.475386	0.639931	19	-0.39655	0.249755	Paired t-test	two.sided
70	-0.0108979	-0.0719417	0.9434	19	-0.327954	0.306158	Paired t-test	two.sided
71	0.0379647	0.247872	0.806893	19	-0.282608	0.358537	Paired t-test	two.sided
72	0.0955998	0.639478	0.530147	19	-0.2173	0.4085	Paired t-test	two.sided

## Sheet: S8. Scanner Models
Supplementary Table S8. Results of Regression Models with scanner as covariate
	AF Left				AF Right				ATR Left				ATR Right				CA				CC 1				CC 2				CC 3				CC 4				CC 5				CC 6				CC 7				CG Left
	Predictors	Estimates	CI	p	Predictors	Estimates	CI	p	Predictors	Estimates	CI	p	Predictors	Estimates	CI	p	Predictors	Estimates	CI	p	Predictors	Estimates	CI	p	Predictors	Estimates	CI	p	Predictors	Estimates	CI	p	Predictors	Estimates	CI	p	Predictors	Estimates	CI	p	Predictors	Estimates	CI	p	Predictors	Estimates	CI	p	Predictors
	(Intercept)	2.18	2.11-2.26	<0.001	(Intercept)	2.21	2.14-2.29	<0.001	(Intercept)	2.28	2.20-2.36	<0.001	(Intercept)	2.2	2.13-2.28	<0.001	(Intercept)	2.07	2.01-2.14	<0.001	(Intercept)	2.76	2.63-2.90	<0.001	(Intercept)	2.52	2.42-2.62	<0.001	(Intercept)	2.33	2.24-2.42	<0.001	(Intercept)	2.17	2.10-2.24	<0.001	(Intercept)	2.13	2.06-2.20	<0.001	(Intercept)	2.16	2.09-2.23	<0.001	(Intercept)	2.03	1.96-2.09	<0.001	(Intercept)
	Age	2.28	1.45-3.10	<0.001	Age	2.26	1.41-3.11	<0.001	Age	2.12	1.23-3.01	<0.001	Age	2.25	1.37-3.13	<0.001	Age	2.45	1.69-3.21	<0.001	Age	2.1	0.55-3.66	0.009	Age	2.2	1.07-3.32	<0.001	Age	1.99	0.96-3.01	<0.001	Age	2.2	1.38-3.03	<0.001	Age	2.16	1.36-2.96	<0.001	Age	2.1	1.29-2.91	<0.001	Age	2.06	1.33-2.79	<0.001	Age
	Age^2	1.61	0.79-2.42	<0.001	Age^2	1.46	0.63-2.30	0.001	Age^2	1.39	0.52-2.26	0.002	Age^2	1.3	0.43-2.16	0.004	Age^2	1.46	0.71-2.21	<0.001	Age^2	1.13	-0.40-2.66	0.144	Age^2	1.38	0.28-2.49	0.015	Age^2	1.34	0.33-2.35	0.01	Age^2	1.57	0.76-2.38	<0.001	Age^2	1.55	0.77-2.34	<0.001	Age^2	1.58	0.79-2.38	<0.001	Age^2	1.54	0.82-2.25	<0.001	Age^2
	Scanner	0	-0.12-0.11	0.938	Scanner	-0.01	-0.13-0.10	0.813	Scanner	-0.03	-0.16-0.09	0.598	Scanner	-0.03	-0.16-0.09	0.599	Scanner	-0.03	-0.13-0.08	0.626	Scanner	-0.13	-0.35-0.09	0.232	Scanner	-0.07	-0.22-0.09	0.403	Scanner	-0.05	-0.19-0.10	0.53	Scanner	-0.01	-0.12-0.11	0.916	Scanner	-0.01	-0.12-0.10	0.889	Scanner	-0.01	-0.13-0.10	0.829	Scanner	0	-0.10-0.10	0.982	Scanner
	Random Effects				Random Effects				Random Effects				Random Effects				Random Effects				Random Effects				Random Effects				Random Effects				Random Effects				Random Effects				Random Effects				Random Effects				Random Effects
	σ^2	0.16			σ^2	0.17			σ^2	0.19			σ^2	0.19			σ^2	0.14			σ^2	0.58			σ^2	0.31			σ^2	0.25			σ^2	0.16			σ^2	0.15			σ^2	0.16			σ^2	0.13			σ^2
	ICC	0			ICC	0			ICC	0			ICC	0			ICC	0			ICC	0			ICC	0			ICC	0			ICC	0			ICC	0			ICC	0			ICC	0			ICC
	Marginal R2 / Conditional R2	0.185 / 0.185			Marginal R2 / Conditional R2	0.170 / 0.170			Marginal R2 / Conditional R2	0.144 / 0.144			Marginal R2 / Conditional R2	0.153 / 0.153			Marginal R2 / Conditional R2	0.222 / 0.222			Marginal R2 / Conditional R2	0.057 / 0.057			Marginal R2 / Conditional R2	0.104 / 0.104			Marginal R2 / Conditional R2	0.103 / 0.103			Marginal R2 / Conditional R2	0.178 / 0.178			Marginal R2 / Conditional R2	0.183 / 0.183			Marginal R2 / Conditional R2	0.176 / 0.176			Marginal R2 / Conditional R2	0.198 / 0.198			Marginal R2 / Conditional R2
[truncated: 235 more columns]
